# Supplementary material for: Genetic diversity of porcine group A rotavirus strains in the UK
Source: Vet Microbiol. 2014 Sep 17;173(1-2):27–37. doi: 10.1016/j.vetmic.2014.06.030 (PMC4158422; doi:10.1016/j.vetmic.2014.06.030)
Supplement: Supplementary file 1 [file mmc1.zip › VP4.fas]

>Po|UK|2011|Q6
GGAAGCGGTGAAGTGAACGATTCCACTACTATTGAGCCAGTGTTAGATGGACCATATCAACCAACGACATTCAATCCACCTGTAAACTACTGGTTGCTATTTGCGCCGAGTACGCAAGGCGTCATAGCTGAAGGAACAAACAATATTAATAGATGGCTGGCAATAATTTTAGTTGAACCTAGTGTTACTCAGACGACTAGAGAATATAATGTATTTGGTGAAAGAATACAATTACAGGTTGAAAATACACATCAGACTAAATGGAAATTCATTGACATTAGTAGAGCTAATCAGAGTGATAGCTATTCGCAATATGGACCGTTATTGTCTGATACGAAACTTTATGCTGCTATGAAATATGGTGGTTTAATATGTACGTATGAAGGTGAGACACCAAATGCAAGGACGAAT------TGGTACTCAACAACTAATTACAGCGATGTTGAGATGACTATATTTTGCGACTTTTATATAATTCCTCGTGCCCAAGAAAATATATGTACAGATTACATTAACAATGGTTTGCCACCGATTCAAAATACTAGAAATGTCGTTCCAGTTGCTCTATCATCTAGAGATATAGTAGCACCAAGAGCTAGC
>Po|UK|2010|T3
GGAAGCGGTGAAGTGAACGATTCCACTACTATTGAGCCAGTGTTAGATGGACCATATCAACCAACGACATTCAATCCACCTGTAAACTACTGGTTGCTATTTGCGCCGAGTACGCAAGGCGTCATAGCTGAAGGAACAAACAATATTAATAGATGGCTGGCAATAATTTTAGTTGAACCTAGTGTTACTCAGACGACTAGAGAATATAATGTATTTGGTGAAAGAATACAATTACAGGTTGAAAATACACATCAGACTAAATGGAAATTCATTGACATTAGTAGAGCTAATCAGAGTGATAGCTATTCGCAATATGGACCGTTATTGTCTGATACGAAACTTTATGCTGCTATGAAATATGGTGGTTTAATATGTACGTATGAAGGTGAGACACCAAATGCAAGGACGAAT------TGGTACTCAACAACTAATTACAGCGATGTTGAGATGACTATATTTTGCGACTTTTATATAATTCCTCGTGCCCAAGAAAATATATGTACAGATTACATTAACAATGGTTTGCCACCGATTCAAAATACTAGAAATGTCGTTCCAGTTGCTCTATCATCTAGAGATATAGTAGCACCAAGAGCTAGC
>Po|UK|2011|Q3
GGAAGCGGTGAAGTGAACGATTCCACTACTATTGAGCCAGTGTTAGATGGACCATATCAACCAACGACATTCAATCCACCTGTAAACTACTGGTTGCTATTTGCGCCGAGTACACAAGGCGTCATAGCTGAAGGAACAAACAATATTAATAGATGGCTGGCAATAATTTTAGTTGAACCTAGTGTTACTCAGACGACTAGAGAATATAATGTATTTGGTGAAAGAATACAATTACAGGTTGAAAATACACATCAGACTAAATGGAAATTCATTGACATTAGTAGAGCTAATCAGAGTGATAGCTATTCGCAATATGGACCGTTATTGTCTGATACGAAACTTTATGCTGCTATGAAATATGGTGGTTTAATATGTACGTATGAAGGTGAGACACCAAATGCAAGGACGAAT------TGGTACTCAACAACTAATTACAGCGATGTTGAGATGACTATATTTTGCGACTTTTATATAATTCCTCGTGCTCAAGAAAATATATGTACAGATTACATTAACAATGGTTTGCCACCGATTCAAAATACTAGAAATGTCGTTCCAGTTGCTCTATCATCTAGAGATATAGTAGCACCAAGAGCTAGC
>Po|UK|2012|VLA1_F
GGAAGCGGTGAAGTGAACGATTCCACTACTATTGAGCCAGTGTTAGATGGACCATATCAACCAACGACATTCAATCCACCTGTAAACTACTGGTTGCTATTTGCGCCGAGTACGCAAGGCGTCATAGCTGAAGGAACAAACAATATTAATAGATGGCTGGCAATAATTTTAGTTGAACCTAGTGTTACTCAGACGACTAGAGAATATAATGTATTTGGTGAAAGAATACAATTACAGGTTGAAAATACACATCAGACTAAATGGAAATTCATTGACATTAGTAGAGCTAATCAGAGTGATAGCTATTCGCAATATGGACCGTTATTGTCTGATACGAAACTTTATGCTGCTATGAAATATGGTGGTTTAATATGTACGTATGAAGGTGAGACACCAAATGCAAGGACGAAT------TGGTACTCAACAACTAATTACAGCGATGTTGAGATGACTATATTTTGCGACTTTTATATAATTCCTCGTGCCCAAGAAAATATATGTACAGATTACATTAACAATGGTTTGCCACCGATTCAAAATACTAGAAATGTCGTTCCAGTTGCTCTATCATCTAGAGATATAGTAGCACCAAGAGCTAGC
>Po|UK|2011|C2
GGAAGCGGTGAAGTGAACGATTCCACTACTATTGAGCCAGTGTTAGATGGACCATATCAACCAACGACATTCAATCCACCTGTAAACTACTGGTTGCTATTTGCGCCGAGTACGCAAGGCGTCATAGCTGAAGGAACAAACAATATTAATAGATGGCTGGCAATAATTTTAGTTGAACCTAGTGTTACTCAGACGACTAGAGAATATAATGTATTTGGTGAAAGAATACAATTACAGGTTGAAAATACACATCAGACTAAATGGAAATTCATTGACATTAGTAGAGCTAATCAGAGTGATAGCTATTCGCAATATGGACCGTTATTGTCTGATACGAAACTTTATGCTGCTATGAAATATGGTGGTTTAATATGTACGTATGAAGGTGAGACACCAAATGCAAGGACGAAT------TGGTACTCAACAACTAATTACAGCGATGTTGAGATGACTATATTTTGCGACTTTTATATAATTCCTCGTGCCCAAGAAAATATATGTACAGATTACATTAACAATGGTTTGCCACCGATTCAAAATACTAGAAATGTCGTTCCAGTTGCTCTATCATCTAGAGATATAGTAGCACCAAGAGCTAGC
>Po|UK|2010|U
GGAAGCGGTGAGGTGAACGATTCCACTACTATTGAGCCAGTGTTAGATGGACCATATCAACCAACGACATTCAATCCACCTGTAAACTACTGGTTGCTATTTGCGCCGAGTACACAAGGCGTCATAGCTGAAGGAACAAACAATATTAATAGATGGCTGGCAATAATTTTAGTTGAACCTAGTGTTACTCAGACGACTAGAGAATATAATGTATTTGGTGAAAGAATACAATTACAGGTTGAAAATACACATCAGACTAAATGGAAATTCATTGACATTAGTAGAGCTAATCAGAGTGATAGCTATTCGCAATATGGACCGTTATTGTCTGATACGAAACTTTATGCTGCTATGAAATATGGTGGTTTAATATGTACGTATGAAGGTGAGACACCAAATGCAAGGACGAAT------TGGTACTCAACAACTAATTACAGCGATGTTGAGATGACTATATTTTGCGACTTTTATATAATTCCTCGTGCCCAAGAAAATATATGTACAGATTACATTAACAATGGTTTGCCACCGATTCAAAATACTAGAAATGTCGTTCCAGTTGCTCTATCATCTAGAGATATAGTAGCACCAAGAGCTAGC
>Po|UK|2011|Q4
GGAAGCGGTGAGGTGAACGATTCCACTACTATTGAGCCAGTGTTAGATGGACCATATCAACCAACGACATTCAATCCACCTGTAAACTACTGGTTGCTATTTGCGCCGAGTACACAAGGCGTCATAGCTGAAGGAACAAACAATATTAATAGATGGCTGGCAATAATTTTAGTTGAACCTAGTGTTACTCAGACGACTAGAGAATATAATGTATTTGGTGAAAGAATACAATTACAGGTTGAAAATACACATCAGACTAAATGGAAATTCATTGACATTAGTAGAGCTAATCAGAGTGATAGCTATTCGCAATATGGACCGTTATTGTCTGATACGAAACTTTATGCTGCTATGAAATATGGTGGTTTAATATGTACGTATGAAGGTGAGACACCAAATGCAAGGACGAAT------TGGTACTCAACAACTAATTACAGCGATGTTGAGATGACTATATTTTGCGACTTTTATATAATTCCTCGTGCTCAAGAAAATATATGTACAGATTACATTAACAATGGTTTGCCACCGATTCAAAATACTAGAAATGTCGTTCCAGTTGCTCTATCATCTAGAGATATAGTAGCACCAAGAGCTAGC
>Po|UK|2012|VLA6
GGAAGCGGTGAAGTGAACGATTCCACTACTATTGAGCCAGTGTTAGATGGACCATATCAACCAACGACATTCAATCCACCTGTAAACTACTGGTTGCTATTTGCGCCGAGTACGCAAGGCGTCATAGCTGAAGGAACAAACAATATTAATAGATGGCTGGCAATAATTTTAGTTGAACCTAGTGTTACTCAGACGACTAGAGAATATAATGTATTTGGTGAAAGAATACAATTACAGGTTGAAAATACACATCAGACTAAATGGAAATTCATTGACATTAGTAGAGCTAATCAGAGTGATAGCTATTCGCAATATGGACCGTTATTGTCTGATACGAAACTTTATGCTGCTATGAAATATGGTGGTTTAATATGTACGTATGAAGGTGAGACACCAAACGCAAGGACGAAT------TGGTACTCAACAACTAATTACAGCGATGTTGAGATGACTATATTTTGCGACTTTTATATAATTCCTCGTGCCCAAGAAAATATATGTACAGATTACATTAACAATGGTTTGCCACCGATTCAAAATACTAGAAATGTCGTTCCAGTTGCTCTATCATCTAGAGATATAGTAGCACCAAGAGCTAGC
>Po|UK|2012|VLAF
GGAAGTGGTGAGGTGAATGATTCCACTACCATTGAGCCAGTGTTAGATGGACCATATCAACCAACGACATTCAATCCACCTGTAAACTACTGGTTGCTATTTGCGCCGAGTACGCAAGGCGTCATAGCTGAAGGAACAAACAATATTAATAGATGGCTGGCAATAATTTTAGTTGAACCTAGTGTTACTCAGACGACTAGAGAATATAATGTATTTGGTGAAAGGATACAATTACAGGTTGAAAATACACATCAGACTAAATGGAAATTCATTGACATTAGTAGAGCTAATCAGAGTGATAGCTATTCGCAATATGGACCGTTATTGTCTGATACGAAACTTTATGCTGCTATGAAATATGGTGGTTTAATATGTACGTATGAAGGTGAGACACCAAATGCAAGGACGAAT------TGGTACTCAACAACTAATTACAGCGATGTTGAGATGACTATATTTTGCGACTTTTATATAATTCCTCGTGCCCAAGAAAATATATGCACAGATTACATTAACAATGGTTTGCCACCGATTCAAAATACTAGAAATGTCGTTCCAGTTGCTTTATCATCTAGAGATATAGTAGCACCAAGAGCTAGC
>Po|UK|2012|VLAC
GGAAGTGGTGAGGTGAATGATTCCACTACCATTGAGCCAGTGTTAGATGGACCATATCAACCAACGACATTCAATCCACCTGTAAACTACTGGTTGCTATTTGCGCCGAGTACGCAAGGCGTCATAGCTGAAGGAACAAACAATATTAATAGATGGCTGGCAATAATTTTAGTTGAACCTAGTGTTACTCAGACGACTAGAGAATATAATGTATTTGGTGAAAGGATACAATTACAGGTTGAAAATACACATCAGACTAAATGGAAATTCATTGACATTAGTAGAGCTAATCAGAGTGATAGCTATTCGCAATATGGACCGTTATTGTCTGATACGAAACTTTATGCTGCTATGAAATATGGTGGTTTAATATGTACGTATGAAGGTGAGACACCAAATGCAAGGACGAAT------TGGTACTCAACAACTAATTACAGCGATGTTGAGATGACTATATTTTGCGACTTTTATATAATTCCTCGTGCCCAAGAAAATATATGCACAGATTACATTAACAATGGTTTGCCACCGATTCAAAATACTAGAAATGTCGTTCCAGTTGCTTTATCATCTAGAGATATAGTAGCACCAAGAGCTAGC
>Po|UK|2012|VLAD
GGAAGTGGTGAGGTGAATGATTCCACTACTATTGAGCCAGTGTTAGATGGACCATATCAACCAACGACATTCAATCCACCTGTAAACTACTGGTTGCTATTTGCGCCGAGTACGCAAGGCGTCATAGCTGAAGGAACAAACAATATTAATAGATGGCTGGCAATAATTTTAGTTGAACCTAGTGTTACTCAGACGACTAGAGAATATAATGTATTTGGTGAAAGGATACAATTACAGGTTGAAAATACACATCAGACTAAATGGAAATTCATTGACATTAGTAGAGCTAATCAGAGTGATAGCTATTCGCAATATGGACCGTTATTGTCTGATACGAAACTTTATGCTGCTATGAAATATGGTGGTTTAATATGTACGTATGAAGGTGAGACACCAAATGCAAGGACGAAT------TGGTACTCAACAACTAATTACAGCGATGTTGAGATGACTATATTTTGCGACTTTTATATAATTCCTCGTGCCCAAGAAAATATATGCACAGATTACATTAACAATGGTTTGCCACCGATTCAAAATACTAGAAATGTCGTTCCAGTTGCTTTATCATCTAGAGATATAGTAGCACCAAGAGCTAGC
>Po|UK|2012|VLAE
GGAAGTGGTGAGGTGAATGATTCCACTACTATTGAGCCAGTGTTAGATGGACCATATCAACCAACGACATTCAATCCACCTGTAAACTACTGGTTGCTATTTGCGCCGAGTACGCAAGGCGTCATAGCTGAAGGAACAAACAATATTAATAGATGGCTGGCAATAATTTTAGTTGAACCTAGTGTTACTCAGACGACTAGAGAATATAATGTATTTGGTGAAAGGATACAATTACAGGTTGAAAATACACATCAGACTAAATGGAAATTCATTGACATTAGTAGAGCTAATCAGAGTGATAGCTATTCGCAATATGGACCGTTATTGTCTGATACGAAACTTTATGCTGCTATGAAATATGGTGGTTTAATATGTACGTATGAAGGTGAGACACCAAATGCAAGGACGAAT------TGGTACTCAACAACTAATTACAGCGATGTTGAGATGACTATATTTTGCGACTTTTATATAATTCCTCGTGCCCAAGAAAATATATGCACAGATTACATTAACAATGGTTTGCCACCGATTCAAAATACTAGAAATGTCGTTCCAGTTGCTTTATCATCTAGAGATATAGTAGCACCAAGAGCTAGC
>Po|UK|2012|VLA4
GGAAGCGGTGAGGTGAACGATTCCACTATTATTGAGCCAGTGTTAGATGGACCATATCAACCAACGACATTCAATCCACCTGTAAACTATTGGTTGCTATTTGCGCCGAGTACGCAAGGCGTCATAGCTGAAGGAACAAACAATATTAATAGATGGCTGGCAATAATTTTAGTTGAACCTAGTGTTACTCAGACGACTAGAGAATATAATGTATTTGGTGAAAGAATACAATTACAGGTTGAAAATACACATCAGATTAAATGGAAATTCATTGTCATTAGTAGAGCTAATCAGAGTGATAGCTATTCGCAATATGGACCGTTATTGTTTGATACGAAACTTTACGCTGTTATGAAATATGGTGGTTTAATATGTACGTATGAAGGTGAGACACCAAATGCAAGGACGAAT------TGGTACTCAACAACTAATTACAGCGATGTTGAGATGACTATATTTTGCGACTTTTATATAATTCCTCGTGCCCAAGAAAATATATGTACAGATTACATTAACAATGGTTTGCCACCGATTCAAAATACTAGAAATGTCGTTCCAGTTGCTCTATCATCTAGAGATATAGTAGCACCAACAGCTAGC
>Po|UK|2012|SCO2
GGAAGCGGTGAGGTGAACGATTCCACTATTATTGAGCCAGTGTTAGATGGACCATATCAACCAACGACATTCAATCCACCTGTAAACTACTGGTTGCTGTTTGCGCCGAGTACACAAGGTGTTATAGCTGAAGGAACAAACAATATTAATAGATGGTTAGCAATAATTTTAGTTGAACCTGGTGTGACTCAGACGACCAGAGAATATACTGTGTTTGGTGAAAGAATTCAATTACAAGTTGAGAACACACACCAAACTAAATGGAAATTCATTGACATCAGCAGAGCTAACCAGAGTGATAATTATATGCAATATGGACCGTTACTGTCTGATACGAAACTTTATGCTGCTATGAAATATGGTGGGTTAATATGTACATATGAAGGTGAGACTCCAAACGCAAGGACGAAT------TGGTACTCAACAACTAATTACAGTGACGTTGAGATGACTATATTTTGTGACTTTTATATAATTCCCCGTGCCCAAGAAAATATATGTACAGATTATATTAACAATGGTTTACCACCGATTCAAAATACTAGAAATGTCGTTCCAGTTGCTCTATCATCTAGAAATATAACAGTGCCAAGAGCTAGC
>Po|UK|2012|SCO4
GGAAGCGGTGAGGTGAACGATTCCACTATTATTGAGCCAGTGTTAGATGGACCATATCAACCAACGACATTCAATCCACCTGTAAACTACTGGTTGCTGTTTGCGCCGAGTACACAAGGTGTTATAGCTGAAGGAACAAACAATATTAATAGATGGTTAGCAATAATTTTAGTTGAACCTGGTGTGACTCAGACGACCAGAGAATATACTGTGTTTGGTGAAAGAATTCAATTACAAGTTGAGAACACACACCAAACTAAATGGAAATTCATTGACATCAGCAGAGCTAACCAGAGTGATAATTATATGCAATATGGACCGTTACTGTCTGATACGAAACTTTATGCTGCTATGAAATATGGTGGGTTAATATGTACATATGAAGGTGAGACTCCAAACGCAAGGACGAAT------TGGTACTCAACAACTAATTACAGTGACGTTGAGATGACTATATTTTGTGACTTTTATATAATTCCCCGTGCCCAAGAAAATATATGTACAGATTATATTAACAATGGTTTACCACCGATTCAAAATACTAGAAATGTCGTTCCAGTTGCTCTATCATCTAGAAATATAACAGTGCCAAGAGCTAGC
>Po|UK|2012|SCO1
GGACGTGGTGAGGTAAACGATTCCACTACTATTGAGCCGGTACTAGACGGCCCATATCAACCAACAACATTTAATCCACCTGTAAACTACTGGTTGCTGTTTGCGCCGAGTACACAAGGTGTTATAGCTGAAGGAACAAACAATATTAATAGATGGTTAGCAATAATTTTAGTTGAACCTGGTGTGACTCAGACGACCAGAGAATATACTGTGTTTGGTGAAAGAATTCAATTACAAGTTGAGAACACACACCAAACTAAATGGAAATTCATTGACATCAGCAGAGCTAACCAGAGTGATAATTATATGCAATATGGACCGTTACTGTCTGATACGAAACTTTATGCTGCTATGAAATATGGTGGGTTAATATGTACATATGAAGGTGAGACTCCAAACGCAAGGACGAAT------TGGTACTCAACAACTAATTACAGTGACGTTGAGATGACTATATTTTGTGACTTTTATATAATTCCCCGTGCCCAAGAAAATATATGTACAGATTATATTAACAATGGTTTACCACCGATTCAAAATACTAGAAATGTCGTTCCAGTTGCTCTATCATCTAGAAATATAACAGTGCCAAGAGCTAGC
>Po|UK|2010|E+41
GGGCATGGTGAAGTGAATGATTCTACCACTGTTGAACCAGTACTTGATGGACCATACCAACCAACAACGTTTAATCCGCCCGTGGACTACTGGCTATTATTTGCACCAAACGCACAGGGTGTCATAGCTGAAGGAACTAATAATATCAATAGATGGTTAGCAATAATTTTAGTTGAACCAGGCGTAACCCGGACAACTAGAGAATATAATGTATTTGGCGAGCGAATTCAGTTGCAAGTTGAAAATACTCACCAAACTAAATGGAAATTTATTGATATTAGTAGAGCTAATCAGAGTGATAGTTATTCACAGTACGGACCACTGTTATCAGATACGAAGTTATACGCCGCCATGAAATATAATGGTTTGATATGTACATACACAGGTGAGACGCCAAACGCAAGAACCGAC------CAATACTCGACGACTAACTATAGCAATGTTGAAATGACTATATTTTGTGACTTTTATATAATTCCTCGTGCTCAAGAAAACGTATGTACAAATTATATCAATAATGGTTTGCCACCAGTTCAAAACACTAGAAATGTCGTTCCAGTTGCCATATCATCTAGAGATATAGTAGCGCCAAGAGCTAGC
>Po|UK|2011|G5P7|Q5
GGAGCAGGTGAGACTAATGACTCCACAACCGTCGAGCCACAATTAGATGGTCCATACCAACCAACCACCTTCAATCCACCAACAAGTTACTGGGTATTACTCGCGCCAACTGTAGAGGGCGTAGTTATTCAAGGAACAAATAACACTGATAGATGGTTGGCTACTATACTAATTGAACCAAACGTGCAGACAACTAACAGAACATACAATCTTTTTGGTCAGCAAGAAACTTTATCGGTGGAGAATACGTCACAGACACAATGGAAGTTCATTGATGTGAGTAAAACCACGCCAACAGGAAGTTATACGCAGCATGGACCATTGTTCTCTACACCAAAATTATATGCTGTAATGAAATTTAGTGGTAGAATATATACATATAATGGAACCACGCCAAACGCAACAACAGGA------TACTATTCAACTACTAATTATGCCACAGTAAACATGACATCATTTTGTGATTTTTATATTATACCAAGAAATCAAGAAGAAAAATGCACTGAGTATATTAATCATGGATTACCTCCTATACAAAATACAAGGAATGTTGTGCCGGTATCTTTATCGGCTAGAGAGATAGTACATACGAGAGCTCAA
>Po|UK|2011|G5P7|R5
GGAGCAGGTGAGACTAATGACTCCACAACCGTCGAGCCACAATTAGATGGTCCATACCAACCAACCACCTTCAATCCACCAACAAGTTACTGGGTATTACTCGCGCCAACTGTAGAGGGCGTAGTTATTCAAGGAACAAATAACACTGATAGATGGTTGGCTACTATACTAATTGAACCAAACGTGCAGACAACTAACAGAACATACAATCTTTTTGGTCAGCAAGAAACTTTATCGGTGGAGAATACGTCACAGACACAATGGAAGTTCATTGATGTGAGTAAAACCACGCCAACAGGAAGTTATACGCAGCATGGACCATTGTTCTCTACACCAAAATTATATGCTGTAATGAAATTTAGTGGTAGAATATATACATATAATGGAACCACGCCAAACGCAACAACAGGA------TACTATTCAACTACTAATTATGCCACAGTAAACATGACATCATTTTGTGATTTTTATATTATACCAAGAAATCAAGAAGAAAAATGCACTGAGTATATTAATCATGGATTACCTCCTATACAAAATACAAGGAATGTTGTGCCGGTATCTTTATCGGCTAGAGAGATAGTACATACGAGAGCTCAA
>Po|UK|2011|G5P7|R4
GGAGCAGGTGAGACTAATGACTCCACAACCGTCGAGCCACAATTAGATGGTCCATACCAACCAACCACCTTCAATCCACCAACAAGTTACTGGGTATTACTCGCGCCAACTGTAGAGGGCGTAGTTATTCAAGGAACAAATAACACTGATAGATGGTTGGCTACTATACTAATTGAACCAAACGTGCAGACAACTAACAGAACATACAATCTTTTTGGTCAGCAAGAAACTTTATCGGTGGAGAATACGTCACAGACACAATGGAAGTTCATTGATGTGAGTAAAACCACGCCAACAGGAAGTTATACGCAGCATGGACCATTGTTCTCTACACCAAAATTATATGCTGTAATGAAATTCAGTGGTAGAATATATACATATAATGGAACCACGCCAAACGCAACAACAGGA------TACTATTCAACTACTAATTATGCCACAGTAAACATGACATCATTTTGTGATTTTTATATTATACCAAGAAATCAAGAAGAAAAATGCACTGAGTATATTAATCATGGATTACCTCCTATACAAAATACAAGGAATGTTGTGCCGGTATCTTTATCGGCTAGAGAGATAGTACATACGAGAGCTCAA
>Po|UK|2012|G5P7|VLA5
GGAGCAGGTGAGACTAATGACTCCACAACCGTCGAGCCACAATTAGATGGTCCATACCAACCAACCACCTTCAATCCACCAACAAGTTACTGGGTATTACTCGCGCCAACTGTAGAGGGCGTAGTTATTCAAGGAACAAATAACACTGATAGATGGTTGGCTACTATACTAATTGAACCAAACGTGCAGACAACTAACAGAACATACAATCTTTTTGGTCAGCAAGAAACTTTATCGGTGGAGAATACGTCACAGACACAATGGAAGTTCATTGATGTGAGTAAAACCACGCTAACAGGAAGTTATACGCAGCATGGACCATTGTTCTCTACACCAAAATTATATGCTGTAATGAAATTCAGTGGTAGAATATATACATATAATGGAACCACGCCAAACGCAACAACAGGA------TACTATTCAACTACTAATTATGACACAGTAAACATGACATCATTTTGTGATTTTTATATTATACCAAGAAATCAAGAAGAAAAATGCACTGAGTATATTAATCATGGATTACCTCCTATACAAAATACAAGGAATGTTGTGCCGGTATCTTTATCGGCTAGAGAGATAGTACATACGAGAGCTCAA
>Po|UK|2011|G5P7|Q7
GGAGCAGGTGAGACTAATGACTCCACAACTGTCGAACCACTGTTAGATGGTCCATACCAACCAACCACCTTCAATCCACCAACAAGCTACTGGGTATTACTCGCGCCAACTGTAGAGGGCGTAATTATTCAAGGAACAAATAACATTGATAGATGGTTGGCTACTATACTAATTGAACCAAACGTGCAGACAACTAATAGAACATACAATCTTTTTGGTCAGCAAGAAACTTTATCGGTGGAGAATACGTCACAGACACAATGGAAGTTCATTGATGTGAGTAAAACTACGCTAACAGGAAGTTATACACAGCACGGACCATTGTTCTCTACACCAAAATTATATGCTGTAATGAAATTCAGTGGTAGAATATATACATATAATGGAACTACGCCAAACGCAACAACAGGA------TACTATTCAACTACTAATTATGACACAGTAAGCATGACATCATTTTGTGATTTTTATATCATACCAAGAAATCAAGAGGAAAAATGCACTGAGTATATTAATCATGGATTACCTCCTATACAAAATACAAGGAATGTTGTGCCGGTATCTTTATCGGCTAGAGAGATAGTACATACGAGAGCTCAA
>Po|UK|2011|G5P7|R3
GGAGCAGGTGAGACTAATGACTCCACAACTGTCGAACCACTGTTAGATGGTCCATACCAACCAACCACCTTCAATCCACCAACAAGCTACTGGGTATTACTCGCGCCAACTGTAGAGGGCGTAATTATTCAAGGAACAAATAACATTGATAGATGGTTGGCTACTATACTAATTGAACCAAACGTGCAGACAACTAATAGAACATACAATCTTTTTGGTCAGCAAGAAACTTTATCGGTGGAGAATACGTCACAGACACAATGGAAGTTCATTGATGTGAGTAAAACTACGCTAACAGGAAGTTATACACAGCACGGACCATTGTTCTCTACACCAAAATTATATGCTGTAATGAAATTCAGTGGTAGAATATATACATATAATGGAACTACGCCAAACGCAACAACAGGA------TACTATTCAACTACTAATTATGACACAGTAAGCATGACATCATTTTGTGATTTTTATATCATACCAAGAAATCAAGAGGAAAAATGCACTGAGTATATTAATCATGGATTACCTCCTATACAAAATACAAGGAATGTTGTGCCGGTATCTTTATCGGCTAGAGAGATAGTACATACGAGAGCTCAA
>Po|UK|2010|G4P7|T1
GGGGCAGGTGAGACTAATGACTCTACAACTGTCGAACCATTATTAGACGGTCCATATCAACCGACCACTTTTAATCCGCCAACAAGCTATTGGGTATTACTTGCACCAACTGTAGAGGGTGTAGTTATTCAAGGAACAAACAATACAGACAGATGGTTGGCTACTATACTAATTGAGCCAAATGTACAGACAACTAACAGAATATACAATCTTTTTGGTCAACAAGTAACTTTATCGGTGGAAAATACGTCACAGACACAATGGAAGTTCATTGATGTGAGCAAAACTACATCAACAGGAAGTTACACGCAGCACGGACCATTGTTCTCCACACCGAAGCTATACGCTGTAATGAAATTCAGTGGTAAAATATATACATATAATGGAACCACGCCAAATGCAACAACAGGA------TACTATTCAACTACTAATTATGATACAGTAAATATGACATCATTTTGTGATTTTTATATTATACCAAGAAATCAAGAAACAAAATGTACTGAGTATATCAATTATGGATTACCTCCTATACAAAATACAAGGAATGTTGTACCAGTATCTCTATCGGCTAGGGAGATAGTGCACACGAGAGCTCAA
>Po|UK|2010|G5P13|M
GGGCCCGGTGAAACAAATGATTCAACTACAGTCGAACCAGTATTGGATGGACCATATCAACCGACAACTTTAAACCCACCAATAGAATATTGGACATTATTTGCTCCTGATGATAAAGGTGTGGTAGCTGAATTAACAAATAATACGGATATATGGTTAGCTATTATTTTAATTGAGCCAAACGTGTCTCAAGAACTAAGAGAATATACAATATTTGGTCAGCGAATTAACTTGGTAATTGAAAATACGTCACAAACAAAATGGAAATTCGTCGATTTTGGCAGAAGCAGTCACAATGATACTTATGTAATTTATGGTACACTCTTATCAGATATGAAACTACAAGCAGCAATGAAGTATGGTGGAAAATTATTTACGTTCATCGGGAATACACCGAGTGCAGCACCGCAAGAATTTGGATATACAACAAGTAGCTACAGTACAATTAGCATAACATCATTTTGCGATTTTTATATAGTACCACGTATGCCACGAGAAGTCTGCAGAAACTATATTAATCATGGACTTCCGCCAATGCAGAATACAAGGAATGTAGTTTCAGTCGCATTGTCAGCTAGAGATATTATAACGCAAAGAGCAAGT
>Po|UK|2011|G3P13|ROI10
GGGCCCGGTGAAACAAATGATTCAACTACAGTCGAACCAGTACTAGACGGACCATATCAACCGACGACTTTAAATCCACCAGTAGAATATTGGACGTTGTTCGCCCCTAATGACAAAGGTGTGGTAGCTGAATTAACAAACAATACGGATATATGGCTAGTTACTATTTTGGTTGAGCCAAACGTGTCTCCAGAGTCTAGAGAGTATACAATATTTGGTCGCCGAGTTAACTTAGTGATTGAGAACACGTCGCAAACGAAATGGAAGTTCATTGACTTTGGTAGAAGTAATCAAAATGATACTTATGTGATTTATGGTACACTCTTATCAGATATGAAATTACAAGCTGCAATGAAGTATGGAGGAAAGTTATTTACATTTATTGGAAGTACACCGAATGCAGCACCGCAAGAATTTGGCTATACAACAAATAGTTACAGTACAATTAGCATAGCATCATTTTGTGATTTCTATATAGTACCACGTATGCCACGAGAAATATGTAGAAACTATATTAATCATGGACTTCCGCCAATACAGAATACAAGAAAGGTAGTACCAGTCGCGTTATCAGCTAGAGATATTGTAAATCGAAGAGCAAGT
>Po|UK|2011|G5P23|Q1
GGGCCAGGAGAAACAAATGATTCAACGACAGTTGAGCCAGTGCTTGATGGCCCATATCAACCTACTACGTTCAATCCACCAGTAAGCTATTGGATATTGTTATCTCCATCTAATGCGGGAGTAGTAGTGGAAGGGACAAACAATTCAGACAGGTGGTTAGCTACAATACTGATTGAGCCAAATGTAGCGTCACAAAGCAGAACATATACCATATTTGGACGGCAAGAACAGATAACAGTTGAGAATGTTTCAACAACGAAATGGAAATTTGTAGATTTGGCTAAAACTAACATTAATGAAACGTTTACACAGCATGGACCATTGCTGTCAGATACAAAGCTATATGGAGTGATGAAATTTAGCGGCAGACTATATACATACAATGGTGAGACGCCGACTGCAACTACTGGC------TATTACACCACAACTAACTATGATTCAGTAAATTTGGTATCGCACTGCGACTTTTATATCATACCACGATCTGAAGAAAATGCATGCACGACTTATATTAACAATGGATTGCCACCAATACAAAATACTAGAAATGTAGTTCCAGTATCTCTGACTTCTAGGTCAATTGTGCACACAAGAGCTCAG
>Po|UK|2010|G4P6|P4
AGTCATGGGGAAGTCAATGATTCAACTACAGTGGAACCAGTCCTAGACGGTCCATACCAACCGACAAGTTTCAAGCCACCGAACAATTATTGGATATTATTAAATCCAACAGATCAAAAAATTGTATTAGAAGGTACTAACAAAATTGACGTTTGGGTTGCTATATTACTTATTGAACCAAACGTGACCAATCAAAATAGACAATATATATTATTTGGAGAAACAAAGCAGATTACTGTGGAAAATAATTCAAGT---AAATGGAAGTTCTTTGAAATGTTTAGAAGCAGTGCTAATGCTGAATTCCAGCATAAACGTACTTTAACATCAGATACTAAATTAGCTGGATTTTTAAAACATGGTGGACGTGTATGGACTTTCCATGGTGAGACACCAAACGCTACAACTGAT------TATTCATCAACTTCAAATTTAGCTGATATAGAGACTGTGATACATACTGACTTTTATATAATACCAAGATCACAGGAAGCTAAATGTAAGGAATATATAAACACGGGATTACCACCAATGCAAAATACAAGAAATATAGTTCCAGTCGCGTTATCATCGAGATCAGTAACTTATCAGCGTGCCCAA
>Po|UK|2011|G5P6|Q1
AGTCATGGGGAAGTCAATGATTCAACTACAGTGGAACCAGTCCTAGACGGTCCATACCAACCGACAAGTTTCAAGCCACCGAACAATTATTGGATATTATTAAATCCAACAGATCAAAAAATTGTATTAGAAGGTACTAACAAAATTGACGTTTGGGTTGCTATATTACTTATTGAACCAAACGTGACCAATCAAAATAGACAATATATATTATTTGGAGAAACAAAGCAGATTACTGTGGAAAATAATTCAAGT---AAATGGAAGTTCTTTGAAATGTTTAGAAGCAGTGCTAATGCTGAATTCCAGCATAAACGTACTTTAACATCAGATACTAAATTAGCTGGATTTTTAAAACATGGTGGACGTGTATGGACTTTCCATGGTGAGACGCCAAACGCTACAACTGAT------TATTCATCAACTTCAAATTTAGCTGATATAGAGACTGTGATACATACTGACTTTTATATAATACCAAGATCACAGGAAGCTAAATGTAAGGAATATATAAACACGGGATTACCACCAATGCAAAATACAAGAAATATAGTTCCAGTCGCGTTATCATCGAGATCAGTAACTTATCAGCGTGCCCAA
>Po|UK|2010|G4P6|P6
AGTCATGGGGAAGTCAATGATTCAACTACAGTGGAACCAGTCCTAGACGGTCCATACCAACCGACAAGTTTCAAGCCACCGAACAATTATTGGATATTATTAAATCCAACAGATCAAAAAATTGTATTAGAAGGTACTAACAAAATTGACGTTTGGGTTGCTATATTACTTATTGAACCAAACGTGACCAATCAAAATAGACAATATATATTATTTGGAGAAACAAAGCAGATTACTGTGGAAAATAATTCAAGT---AAATGGAAGTTCTTTGAAATGTTTAGAAGCAGTGCTAATGCTGAATTCCAGCATAAACGTACTTTAACATCAGATACTAAATTAGCTGGATTTTTAAAACATGGTGGACGTGTATGGACTTTCCATGGTGAGACACCAAACGCTACAACTGAT------TATTCATCAACTTCAAATTTAGCTGATATAGAGACTGTGATACATACTGACTTTTATATAATACCAAGATCACAGGAAGCTAAATGTAAGGAATATATAAACACGGGATTACCACCAATGCAAAATACAAGAAATATAGTTCCAGTCGCGTTATCATCGAGATCAGTAACTTATCAGCGTGCCCAA
>Po|UK|2011|G4P6|Q8
AGTCATGGGGAAGTCAATGATTCAACTACAGTGGAACCAGTCCTAGACGGTCCATACCAACCGACAAGTTTCAAGCCACCGAACAATTATTGGATATTATTAAATCCAACAGATCAAAAAATTGTATTAGAAGGTACTAACAAAATTGACGTTTGGGTTGCTATATTACTTATTGAACCAAACGTGACCAATCAAAATAGACAATATATATTATTTGGAGAAACAAAGCAGATTACTGTGGAAAATAATTCAAGT---AAATGGAAGTTCTTTGAAATGTTTAGAAGCAGTGCTAATGCTGAATTCCAGCATAAACGTACTTTAACATCAGATACTAAATTAGCTGGATTTTTAAAACATGGTGGACGTGTATGGACTTTCCATGGTGAGACACCAAACGCTACAACTGAT------TATTCATCAACTTCAAATTTAGCTGATATAGAGACTGTGATACATACTGACTTTTATATAATACCAAGATCACAGGAAGCTAAATGTAAGGAATATATAAACACGGGATTACCACCAATGCAAAATACAAGAAATATAGTTCCAGTCGCGTTATCATCGAGATCAGTAACTTATCAGCGTGCCCAA
>Po|UK|2011|G5P6|Q2
AGTCATGGGGAAGTCAATGATTCAACTACAGTGGAACCAGTCCTAGACGGTCCATACCAACCGACAAGTTTCAAGCCACCGAACAATTATTGGATATTATTAAATCCAACAGATCAAAAAATTGTATTAGAAGGTACTAACAAAATTGACGTTTGGGTTGCTATATTACTTATTGAACCAAACGTGACCAATCAAAATAGACAATATATATTATTTGGAGAAACAAAGCAGATTACTGTGGAAAATAATTCAAGT---AAATGGAAGTTCTTTGAAATGTTTAGAAGCAGTGCTAATGCTGAATTCCAGCATAAACGTACTTTAACATCAGATACTAAATTAGCTGGATTTTTAAAACATGGTGGACGTGTATGGACTTTCCATGGTGAGACACCAAACGCTACAACTGAT------TATTCATCAACTTCAAATTTAGCTGATATAGAGACTGTGATACATACTGACTTTTATATAATACCAAGATCACAGGAAGCTAAATGTAAGGAATATATAAACACGGGATTACCACCAATGCAAAATACAAGAAATATAGTTCCAGTCGCGTTATCATCGAGATCAGTAACTTATCAGCGTGCCCAA
>Po|UK|2011|G4P6|Z1
AGTCATGGGGAAGTCAATGATTCAACTACAGTGGAACCAGTCCTAGACGGTCCATACCAACCGACAAGTTTCAAGCCACCGAACAATTATTGGATATTATTAAATCCAACAGATCAAAAAATTGTATTAGGAGGTACTAACAAAATTGACGTTTGGGTTGCTATATTACTTATTGAACCAAACGTGACCAATCAAAATAGACAATATATATTATTTGGAGAAACAAAGCAGATTACTGTGGAAAATAATTCAAGT---AAATGGAAGTTCTTTGAAATGTTTAGAAGCAGTGCTAATGCTGAATTCCAGCATAAACGTACTTTAACATCAGATACTAAATTAGCTGGATTTTTAAAACATGGTGGACGTGTATGGACTTTCCATGGTGAGACACCAAACGCTACAACTGAT------TATTCATCAACTTCAAATTTAGCTGATATAGAGACTGTGATACATACTGACTTTTATATAATACCAAGATCACAGGAAGCTAAATGTAAGGAATATATAAACACGGGATTACCACCAATGCAAAATACAAGAAATATAGTTCCAGTCGCGTTATCATCGAGATCAGTAACTTATCAGCGTGCCCAA
>Po|UK|2010|G11P6|P3
AGTCATGGGGAAGTCAATGATTCAACTACAGTGGAACCAGTCCTAGACGGTCCATACCAACCGACAAGTTTCAAGCCACCGAACAATTATTGGATATTATTAAATCCAACAGATCAAAAAATTGTATTAGAAGGTACTAACAAAATTGACGTTTGGGTTGCTATATTACTTATTGAACCAAACGTGACCAATCAAAATAGACAATATATATTATTTGGAGAAACAAAGCAGATTACTGTGGAAAATAATTCAAGT---AAATGGAAGTTCTTTGAAATGTTTAGAAGCAGTGCTAATGCTGAATTCCAGCATAAACGTACTTTAACATCAGATACTAAATTAGCTGGATTTTTAAAACATGGTGGACGTGTATGGACTTTCCATGGTGAGACACCAAACGCTACAACTGAT------TATTCATCAACTTCAAATTTAGCTGATATAGAGACTGTGATACATACTGACTTTTATATAATACCAAGATCACAGGAAGCTAAATGTAAGGAATATATAAACACGGGATTACCACCAATGCAAAATACAAGAAATATAGTTCCAGTCGCGTTATCATCGAGATCAGTAACTTATCAGCGTGCCCAA
>Po|UK|2010|G4P6|T2
AGTCATGGGGAAATCAATGATTCAACTACAGTAGAACCAGTTCTAGATGGTCCGTACCAACCGACAAGTTTTAAGCCACCGAACGATTATTGGATATTACTGAATCCAACTAATCAAAAAATTGTATTAGAAGGTACTAATAGAACAGATATTTGGGTTGCTATATTACTTATTGAACCAAATGTGGCCAATCAAAGTAGACAATATACATTATTTGGAGAAACAAAGCAGATCACTGTAGAAAATAATTCAAAT---AGATGGAAGTTCTTTGAAATGTTTAGAAGCAATGTTAATGCTGAATTCCAGCATAAACGTACTTTAACATCAGATACTAAATTAGCTGGATTTTTAAAACATGGTGGACGTGTATGGACTTTCCATGGTGAGACACCAAATGCTACAACTGAT------TATTCATCAACTTCAAATTTAGCTAACGTAGAGATTGTAATACATACTGATTTTTATATAATACCAAGATCACAGGAATCCAAATGTAATGAATATATAAATACAGGATTACCACCAATGCAAAATACAAGAAATGTAGTTCCAGTCGCGTTGTCATCGAGATCAGTAACTTATCAGCGTGCCCAA
>Po|UK|2011|G9P6|B2
AGTCATGGAGAAGTAAACGACTCTACGACAGTAGAACCAGTACTTGATGGTCCATATCAACCAACAAATTTTAAACCACCAAATGATTATTGGCTATTATTAAACCCTATTAATAAAGGAGTTGTGTTTGAGGGTACCAACAGGATTGATGTTTGGGTCGCAATACTTCTTGTTGAACCGCACGTGTCTAGTCAAGATAGACAATATACATTGTTTGGAGAAATAAAGCAAATTACTGTGGAAAATAATTCAAGT---AAATGGAAGTTCTTTGAAATGTTTAGAAGCAGTGCTAATGCTGAATTCCAACATAAGCGCACCTTAACGTCAGATACCAAGTTAGCTGGGTTCTTAAAGCATGGTGGGCGTGTTTGGACTTTTCACGGTGAAACACCACATGCTACAACTGAT------TACTCATCAACTTCAAATTTGTCTGAAATAGAAACTGTAATACATGTTGAATTTTATATAATACCAAGATCACAGGAATCCAAGTGTAATGAATATATTAATACTGGATTACCACCAATACAGAATACAAGGAATGTAGTTCCAGTGGCATTGTCGTCCAGGTCTATAACTTATCAGCGTGCGCAA
>Po|UK|2011|G9P6|A1
AGTCATGGAGAAGTAAACGACTCTACGACAGTAGAACCAGTACTTGATGGTCCATATCAACCAACAAATTTTAAACCACCAAATGATTATTGGCTATTATTAAACCCTATTAATAAAGGAGTTGTGTTTGAGGGTACCAACAGGATTGATGTTTGGGTCGCAATACTTCTTGTTGAACCGCACGTGTCTAGTCAAGATAGACAATATATATTATTTGGAGAAACAAAGCAGATTACTGTGGAAAATAATTCAAGT---AAATGGAAGTTCTTTGAAATGTTTAGAAGCAGTGCTAATGCTGAATTCCAGCATAAACGTACTTTAACATCAGATACTAAATTAGCTGGATTTTTAAAACATGGTGGACGTGTATGGACTTTCCATGGTGAGACACCAAACGCTACAACTGAT------TATTCATCAACTTCAAATTTAGCTGATATAGAGACTGTGATACATACTGACTTTTATATAATACCAAGATCACAGGAAGCTAAATGTAAGGAATATATAAACACGGGATTACCACCAATGCAAAACAAAAGGAATGTAGTTCCAGTGGCATTGTCGTCCAGGTCTATAACTTATCAGCGTGCGCAA
>Po|UK|2011|G5P6|E
AGTCATGGAGAAGTAAACGACTCTACGACAGTAGAACCAGTACTTGATGGTCCATATCAACCAACAAATTTTAAACCACCAAATGATTATTGGCTATTATTAAACCCTATTAATAAAGGAGTTGTGTTTGAGGGTACCAACAGGATTGATGTTTGGGTCGCAATACTTCTTGTTGAACCGCACGTGTCTAGTCAAGATAGACAATATACATTGTTTGGAGAAATAAAGCAAATTACTGTAGAGAATAATTCTAAC---AAATGGAAGTTCTTTGAGATGTTTAGAAACAACGCTAGTACTGATTTTCAGCATAAACGTACTTTAACATCGGACACGAAATTAGCTGGTTTTTTGAAACATGGTGGACGTGTGTGGACATTTCATGGTGAAACACCGCACGCTACAACTGAT------TACTCGTCAACTTCAAATTTATCTGACGTAGAAGTTTTAGTGCACGCTGAATTCTACATAATACCGCGATCTCAAGAGCTTAAATGCAATGAGTATATTAATACTGGATTACCACCAATACAGAATACAAGGAATGTAGTTCCAGTGGCATTGTCGTCCAGGTCTATAACTTATCAGCGTGCGCAA
>Po|UK|2011|G4P6|R-22
AGTCATGGAGAAATAAATGATTCGACAACAATAGAACCAGTACTCGATGGTCCCTATCAGCCAACAAGTTTTAAACCACCAAATGATTACTGGATATTATTGAATCCAACTAATCAACAAATTGTATTAGAGGGTACTAATAAAACTGATGTTTGGGTTGCTTTATTACTTATTGAACCAAATGTAACCAATCAAAGTAGACAATACACGTTATTTGGAGAAACGAAACAAATTACTGTAGAAAATAATACAAAT---AAATGGAAATTCCTCGAGATGTTTAGAAACAGTGCTAATACCGAATTTCAGCATAAGCGTACTTTAACATCAGATACTAAATTAGCTGGATTTTTAAAACATGGTGGACGTATTTGGACTTTTCATGGTGAAACTCCACATGCTACAACTGAT------TACTCATCAACTTCAAATTTATCTGAAGTAGCAACTATAATACATGCTGAATTTTATATAATACCAAGATCGCAGGAATCTAAGTGTAATGAATATATAAATACCGGGTTGCCACCAATGCAGAATACGAGGAATATAGTCCCAGTTGCACTATCATCTAGATCAGTGGCTTATCAACGCGCTCAA
>Po|UK|2011|G4P6|Q04
AGTCATGGAGAAATAAATGATTCGACAACAATAGAACCAGTACTCGATGGTCCCTATCAGCCAACAAGTTTTAAACCACCAAATGATTACTGGATATTATTGAATCCAACTAATCAACAAATTGTATTAGAGGGTACTAATAAAACTGATGTTTGGGTTGCTTTATTACTTATTGAACCAAATGTAACCAATCAAAGTAGACAATACACGTTATTTGGAGAAACGAAACAAATTACTGTAGAAAATAATACAAAT---AAATGGAAATTCCTCGAGATGTTTAGAAACAGTGCTAATACCGAATTTCAGCATAAGCGTACTTTAACATCAGATACTAAATTAGCTGGATTTTTAAAACATGGTGGACGTATTTGGACTTTTCATGGTGAAACTCCACATGCTACAACTGAT------TACTCATCAACTTCAAATTTATCTGAAGTAGCAACTATAATACATGCTGAATTTTATATAATACCAAGATCGCAGGAATCTAAGTGTAATGAATATATAAATACCGGGTTGCCACCAATGCAGAATACGAGGAATATAGTCCCAGTTGCACTATCATCTAGATCAGTGGCTTATCAACGCGCTCAA
>Po|UK|2011|G4P6|R08
AGTCATGGAGAAATAAATGATTCGACAACAATAGAACCAGTACTCGATGGTCCCTATCAGCCAACAAGTTTTAAACCACCAAATGATTACTGGATATTATTGAATCCAACTAATCAACAAATTGTATTAGAGGGTACTAATAAAACTGATGTTTGGGTTGCTTTATTACTTATTGAACCAAATGTAACCAATCAAAGTAGACAATACACGTTATTTGGAGAAACGAAACAAATTACTGTAGAAAATAATACAAAT---AAATGGAAATTCCTCGAGATGTTTAGAAACAGTGCTAATACCGAATTTCAGCATAAGCGTACTTTAACATCAGATACTAAATTAGCTGGATTTTTAAAACATGGTGGACGTATTTGGACTTTTCATGGTGAAACTCCACATGCTACAACTGAT------TACTCATCAACTTCAAATTTATCTGAAGTAGCAACTATAATACATGCTGAATTTTATATAATACCAAGATCGCAGGAATCTAAGTGTAATGAATATATAAATACCGGGTTGCCACCAATGCAGAATACGAGGAATATAGTCCCAGTTGCACTATCATCTAGATCAGTGGCTTATCAACGCGCTCAA
>Po|UK|2010|G5P6|G-23
AGTCATGGAGAAATAAATGATTCGACAACAATAGGACCAGTACTCGATGGTCCCTATCAGCCAACAAGTTTTAAACCACCAAATGATTACTGGATATTATTGAATCCAACTAATCAACAAATTGTATTAGAGGGTACTAATAAAACTGATGTTTGGGTTGCTTTATTACTTATTGAACCAAATGTAACCAATCAAAGTAGACAATACACGTTATTTGGAGAAACGAAACAAATTACTGTAGAAAATAATACAAAC---AAATGGAAATTCCTCGAGATGTTTAGAAACAGTGCTAATACCGAATTTCAGCATAAGCGTACTTTAACATCAGATACTAAATTAGCTGGATTTTTAAAACATGGTGGACGTATTTGGACTTTTCATGGTGAAACTCCACATGCTACAACTGAT------TACTCATCAACTTCAAACTTATCTGAAGTAGCAACTATAATACATGCTGAATTTTATATAATACCAAGATCGCAGGAATCTAAGTGTAATGAATATATAAATACCGGGTTGCCACCAATGCAGAATACGAGGAATATAGTCCCAGTTGCACTATCATCTAGATCAGTGGCTTATCAACGCGCTCAA
>Po|UK|2011|G4P6|B1
AGTCATGGAGAAGTGAATGATTCGACAACAATAGAACCAGTACTCGATGGTCCTTATCAGCCAACAAGTTTTAAACCACCAAACGATTACTGGATATTATTGAGTCCAACTGATCAGCGAGTTATACTAGAGGGTACCAATAGAACTGACGTTTGGGTTGCTTTATTACTCGTTGAACCAAACGTAAGCAATCAAAGTAGACAATACACTTTATTTGGAGAAACGAAACAAATTACTGTGGAAAATAACACAAAT---AAATGGAAATTCTTCGAAATGTTTAGAAACAGTGCTGGTGCCGAATTCCAACATAAGCGCACCTTAACGTCAGATACCAAGTTAGCTGGGTTCTTAAAGCATGGTGGGCGTGTTTGGACTTTTCACGGTGAAACACCACATGCTACAACTGAT------TACTCATCAACTTCAAATTTGTCTGAAATAGAAACTGTAATACATGTTGAATTTTATATAATACCAAGATCACAGGAATCCAAGTGTAATGAATATATAAATACTGGGTTGCCACCAATGCAGAATACAAGGAATATAGTTCCAGTTGCGCTATCATCTAGATCGGTGACTTATCAACGTGCTCAA
>Po|UK|2011|G4P6|Z2
AGTCATGGAGAAGTGAATGATTCGACAACAATAGAACCTGTACTTGATGGTCCTTACCAACCAACAAGTTTTAAACCACCAGACAATTATTGGATATTATTGAATCCAACTAATCAGCAAGTCGTATTAGAAGGTACCAATAAAACTGATGTTTGGGTTGCCTTATTACTTATTGAACCAAACGTAACCAATCAAAGTAGACAATACACATTATTTGGAGAAACGAAACAAATTACTGTGGAAAATAACACAAAT---AGATGGAAATTCTTCGAAATGTTTAAAAACAGCGCTAGTGCCGAGTTCCAACATAAGCGTACTTTAACATCAAATACTAAGTTGGCTGGGTTTTTAAAACATGGTGGGCGTATTTGGACTTTTCACGGTGAAACGCCACATGCTACAACTGAT------TACTCATCAACTTCAAATTTATCTGAAGTAGAAACTGTGATACATACCGAATTTTATATAATACCAAGATCGCAAGAATCTAAGTGTAATGAATATATAAATACTGGATTACCACCAATGCAGAATACAAGGAATGTAGTTCCAGTTGCGCTATCATCTAGATCAGTGACTTATCAACGTGCTCAG
>Po|UK|2012|G4P6|VLAB
AGTCATGGAGAAGTGAATGATTCGACAACAATAGAACCAGTACTCGATGGTCCTTATCAACCAACAAGTTTTAAACCACCAAACAATTACTGGATATTATTGAATCCAACTAATCAACAGATTGTATTAGAGGGCACAAATAGGACTGATGTTTGGGTTGCTTTATTACTTGTTGAACCGAATGTAACCAGTCAAAGTAGACAATATACATTATTTGGGGAAACGAAACAAATAACTGTGGAAAATAACACAAGC---AAATGGAAATTCTTCGAGATGTTCAGAAGTAGCGCTAGTGCTGAATTTCAACATAAACGTACTTTAACATCAGATACTAAGTTGGCTGGGTTTTTAAAACATGGTGGGCGCGTTTGGACTTTTCATGGTGAGACGCCACATGCTACAACTGAC------TACTCGTCAACTTCAAACTTATCTGAAGTAGAAACTGTAATACATACTGAGTTTTATATAATACCAAGATCACAGGAAAATAAATGTAATGAATATATAAACACCGGGCTACCACCAATGCAGAACACGAGAAATGTAGTTCCAGTCGCACTATCATCTAGATCAGTGACTTATCAACGTGCTCAA
>Po|UK|2011|G5P6|X1
AATCATGGAGAAGTGAATGATTCGACAACAATAGAACCAGTACTCGATGGTCCCTACCAACCAACTAGTTTTAAACCACCAAATGATTACTGGATATTGTTAAGCCCAACTAATCAACAAATCGTGTTAGAAGGCACTAATCGAACTGATGTTTGGGTTGCTATATTACTCATTGAGCCAAATGTAACTATTCAAACTAGACAATATGCGCTATTTGGAGAAACGAAACAGATTACCATAGAGAATAATTCAAGT---AAGTGGAAATTTTTTGAAATGTTTAGGAACAATGCTAGTGCTGAATTTCAACATAAGCGTACTTTAACGTCAGACACTAAATTAGCTGGATTTTTAAAACATGGTGGACGTGTATGGACTTTTCGTGGTGAAACACCGCACGCTACTACGGAT------TACTCATCAACTTCGAATTTATCTGATCTAGAAACTGTAATACACACTGAGTTTTATATAATCCCAAGATCACAGGAAAACAAGTGCAATGAATACATAAATACTGGATTACCACCAATGCAAAATACGAGAAACATAGTTCCAGTTGCACTGTCATCTAGGTCTGTGACTCATCAACGTGCTCAA
>Po|UK|2011|G4P6|F
AATCATGGAGAAGTGAATGATTCGACAACAATAGAACCAGTACTCGATGGTCCCTACCAACCAACTAGTTTTAAACCACCAAATGATTACTGGATATTGTTAAGCCCAACTAATCAACAAATCGTGTTAGAAGGCACTAATCGAACTGATGTTTGGGTTGCTATATTACTCATTGAACCAAATGTAACTATTCAAACTAGACAATATAAGCTATTTGGAGAAACGAAACAGATTACCATAGAGAATAATTCAAGT---AAGTGGAAATTTTTTGAAATGTTTAGGAACAATGCTAGTGCTGAATTTCAACATAAGCGTACTTTAACGTCAGATACTAAATTAGCTGGATTTTTAAAACATGGTGGACGTGTATGGACTTTTCGTGGTGAAACACCGCACGCTACTACGGAT------TACTCATCAACTTCGAATTTATCTGATCTAGAAACTGTAATACACACTGAGTTTTATATAATCCCAAGATCACAGGAAAACAAGTGCAATGAATACATAAATACTGGATTACCACCAATGCAAAATACGAGAAACATAGTTCCAGTTGCACTGTCATCTAGGTCTGTGACTCATCAACGTGCTCAA
>Po|UK|2011|G5P8|V2
GGTCATGGAGAAATAAATGATTCAACGACAGTAGAACCAATTTTAGATGGTCCTTATCAACCTACTACATTTACACCACCTACTGATTATTGGATACTTATTACCTCAAATACAAATGGAGTGGTATACGAGAGTACAAATAATAGTGACTTTTGGACTGCAGTCATTGCTGTAGAACCGCACGTCAATCCAGTAGATAGACAATATAATGTATTCGGTGAAAATAAACAATTTAATGTAAGAAATGATTCAGAT---AAATGGAAGTTTTTAGAAATGTTTAGAGGCAGTAGTCAAAATGACTTTTATAATAGACGTACACTAACTTCTGATACTAGACTCGTAGGAATATTAAAATATGGTGGAAGAGTATGGACATTTCATGGTGAAACACCGAGGGCTACCACTGAT------AGTTCAAACACTACAAATTTGGACGGTATATCAATTACAATTCATTCAGAATTTTATATTATTCCAAGGTCCCAAGAGTCTAAGTGTAATGAATATATTAACAACGGTCTGCCTCCAATTCAAAATACTAGAAATGTAGTACCATTATCATTATCATCTAGATCTATACAGTATAAGAGAGCACAA
