# Supplementary material for: Genetic diversity of porcine group A rotavirus strains in the UK
Source: Vet Microbiol. 2014 Sep 17;173(1-2):27–37. doi: 10.1016/j.vetmic.2014.06.030 (PMC4158422; doi:10.1016/j.vetmic.2014.06.030)
Supplement: Supplementary file 2 [file mmc2.zip]

Archive with 3 entries (2 files):
- VP7.fas
- __MACOSX/
- __MACOSX/._VP7.fas
