# Supplementary material for: Genetic diversity of porcine group A rotavirus strains in the UK
Source: Vet Microbiol. 2014 Sep 17;173(1-2):27–37. doi: 10.1016/j.vetmic.2014.06.030 (PMC4158422; doi:10.1016/j.vetmic.2014.06.030)
Supplement: Supplementary file 2 [file mmc2.zip › VP7.fas]

>Po|UK|2011|G5P7|R1
AACTACATATTAAAATCAGTGACTAGAACAATGGACTTTATTATTTACAGATTTTTGCTAATTGTAGTTTTGCTTGCACCAATAATCAAGGCTCAGAATTACGGAATCAATTTACCGATAACTGGATCAATGGATACGCCATATACGAATTCCACAACGAGTGAAACGTTTTTAACTTCCACATTATGTTTGTATTATCCGAATGAAGCGGCTACTGAAATTGCGGATAATAAGTGGACAGAAACACTGTCACAATTGTTTCTAACCAAAGGATGGCCGACAGGATCAGTTTATTTTAAAGGGTACGCAGACATAGCGTCGTTCTCTATAGAACCACAATTATATTGCGATTATAATATTGTGTTGATGAAATATGATGCAAATTTACAATTAGACATGTCTGAATTGGCTGATTTGATACTAAACGAATGGTTATGTAACCCAATGGACATAACACTCTATTATTACCAGCAAACTGATGAAACCAACAAATGGATATCTATGGGTAATTCATGTACAATTAAAGTATGTCCTCTAAATACACAGACTCTTGGAATAGGATGCTCAACTACAGACATTAATTCGTTTGAAGTGGTAGCTAATGCAGAGAAATTAGTCATAACTGATGTCGTTGATGGAGTTAATCATAAGTTAGACGTGACAACGAATACGTGTACTATAAGAAATTGTAAAAAGCTTGGACCAAGAGAAAATGTTGCAGTAGTTCAAGTAGGAGGTTCGAACGTACTTGACATAACA-
>Po|UK|2011|G5P6|Q2
AACTACATATTAAAATCAGTGACTAGAACAATGGACTTTATTATTTACAGATTTTTGCTAATTGTAGTTTTGCTTGCACCAATAATCAAGGCTCAAAATTACGGAATCAATTTACCGATAACTGGATCAATGGATACGCCATATGCGAATTTCACAACGAGTGAAACGTTTTTAACTTCCACATTATGTTTGTATTATCCGAATGAAGCGGCTACTGAAATTGCGGATAATAAGTGGACAGAAACACTGTCACAATTATTTCTAACCAAAGGATGGCCGACAGGATCAGTTTATTTTAAAGGGTACGCAGACATAGCGTCGTTCTCTATAGAACCACAATTATATTGCGATTATAATATTGTGTTGATGAAATATGATGCAAATTTACAATTAGACATGTCTGAATTGGCTGATTTGATACTAAACGAATGGTTATGTAACCCAATGGACATAACACTCTATTATTACCAGCAAACTGATGAAACCAACAAATGGATATCTATGGGTAATTCATGTACAATTAAAGTATGTCCTCTAAATACACAGACTCTTGGAATAGGATGCTCAACTACAGACATTAATTCGTTTGAAGTGGTAGCTAATGCAGAGAAATTAGTCATAACTGATGTCGTTGATGGAGTTAATCATAAGCTAGACGTGACAACGAATACGTGTACTATAAGAAATTGTAAAAAGCTTGGACCAAGAGAAAATGTTGCAGTAGTTCAAGTAGGAGGTTCGAACGTACTTGATATAACA-
>Po|UK|2011|G5P32|Q4
AACTACATATTAAAATCAGTGACTAGAACAATGGACTTTATTATTTACAGATTTTTGCTAATTGTAGTTTTGCTTGCACCAATAATCAAGGCTCAAAATTACGGAATCAATTTACCGATAACTGGATCAATGGATACGCCATATGCGAATTTCACAACGAGTGAAACGTTTTTAACTTCCACATTATGTTTGTATTATCCGAATGAAGCGGCTACTGAAATTGCGGATAATAAGTGGACAGAAACACTGTCACAATTATTTCTAACCAAAGGATGGCCGACAGGATCAGTTTATTTTAAAGGGTACGCAGACATAGCGTCGTTCTCTATAGAACCACAATTATATTGCGATTATAATATTGTGTTGATGAAATATGATGCAAATTTACAATTAGACATGTCTGAATTGGCTGATTTGATACTAAACGAATGGTTATGTAACCCAATGGACATAACACTCTATTATTACCAGCAAACTGATGAAACCAACAAATGGATATCTATGGGTAATTCATGTACAATTAAAGTATGTCCTCTAAATACACAGACTCTTGGAATAGGATGCTCAACTACAGACATTAATTCGTTTGAAGTGGTAGCTAATGCAGAGAAATTAGTCATAACTGATGTCGTTGATGGAGTTAATCATAAGCTAGACGTGACAACGAATACGTGTACTATAAGAAATTGTAAAAAGCTTGGACCAAGAGAAAATGTTGCAGTAATTCAAGTAGGAGGTTCGAACGTGCTTGATATAACA-
>Po|UK|2011|G5P32|Q3
AACTACATATTAAAATCAGTGACTAGAACAATGGACTTTATTATTTACAGATTTTTGCTAATTGTAGTTTTGCTTGCACCAATAATCAAGGCTCAAAATTACGGAATCAATTTACCGATAACTGGATCAATGGATACGCCATATGCGAATTCCACAACGAGTGAAACGTTTTTAACTTCCACATTATGTTTGTATTATCCGAATGAAGCGGCTACTGAAATTGCGGATAATAAGTGGACAGAAACACTGTCACAATTATTTCTAACCAAAGGATGGCCGACAGGATCAGTTTATTTTAAAGGGTACGCAGACATAGCGTCGTTCTCTATAGAACCACAATTATATTGCGATTATAATATTGTGTTGATGAAATATGATGCAAATTTACAATTAGACATGTCTGAATTGGCTGATTTGATACTAAACGAATGGTTATGTAACCCAATGGACATAACACTCTATTATTACCAGCAAACTGATGAAACCAACAAATGGATATCTATGGGTAATTCATGTACAATTAAAGTATGTCCTCTAAATACACAGACTCTTGGAATAGGATGCTCAACTACAGACATTAATTCGTTTGAAGTGGTAGCTAATGCAGAGAAATTAGTCATAACTGATGTCGTTGATGGAGTTAATCATAAGCTAGACGTGACAACGAATACGTGTACTATAAGAAATTGTAAAAAGCTTGGACCAAGAGAAAATGTTGCAGTAATTCAAGTAGGAGGTTCGAACGTGCTTGATATAACA-
>Po|UK|2011|G5P8|V2
AACTACATATTAAAATCAGTGACTAGAACAATGGACTTTATTATTTACAGATTTTTGCTAATTGTAGTTTTGCTTGCACCATTAATCAAGGCTCAAAATTACGGAATCAATTTACCGATAACTGGATCAATGGATACGCCATATGCCAATTCCACACCGAGTGAAACGTTTTTAACTTCCACATTATGTTTGTATTATCCGAATGAAGCGGCTACTGAAATTGCGGATAATAAGTGGACAGAAACACTGTCACAATTATTTCTAACCAAAGGATGGCCGACAGGATCAGTTTATTTTAAAGGGTACTCAGACATAGCGTCGTTCTCTATAGAACCACAATTATATTGCGATTATAATATTGTGTTGATGAAATATGATGCAAATTTACAATTAGACATGTCTGAATTGGCTGATTTGATACTAAACGAATGGTTATGTAACCCAATGGACATAACACTCTATTATTACCAGCAAACTGATGAAACCAACAAATGGATATCTATGGGTAATTCATGTACAATTAAAGTATGTCCTCTAAATACACAGACTCTTGGAATAGGATGCTCAACTACAGACATTAATTCGTTTGAAGTGGTAGCTAATGCAGAGAAATTAGTCATAACTGATGTCGTTGATGGAGTTAATCATAAGCTAGACGTGACAACGAATACGTGTACTATAAGAAATTGTAAAAAGCTTGGACCAAGAGAAAATGTTGCAGTAATTCAAGTAGGAGGTTCGAACGTGCTTGATATAACA-
>Po|UK|2011|G5P7|Q7
AACTACATATTAAAATCAGTGACTAGAACAATGGACTTTATTATTTACAGATTTTTGCTAATTGTAGTTTTGCTTGCACCAATAATCAAGGCTCAGAATTACGGAATCAATTTACCGATAACTGGATCAATGGATACGCCATATACGAATTCCACAACGAGTGAAACGTTTTTAACTTCCACATTATGTTTGTATTATCCGAATGAAGCGGCTACTGAAATTGCGGATAATAAGTGGACAGAAACACTGTCACAATTATTTCTAACCAAAGGATGGCCGACAGGATCAGTTTATTTTAAAGGGTACGCAGACATAGCATCGTTCTCTATAGAACCACAATTATATTGCGATTATAATATTGTGTTGATGAAATATGATGCAAATTTACAATTAGACATGTCTGAATTGGCTGATTTGATACTAAACGAATGGTTATGTAACCCAATGGACATAACACTCTATTATTACCAGCAAACTGATGAAACCAACAAATGGATATCTATGGGTAATTCATGTACAATTAAAGTATGTCCTCTAAATACACAGACTCTTGGAATAGGATGCTCAACTACAGACATTAATTCGTTTGAAGTGGTAGCTAATGCAGAGAAATTAGTCATAACTGATGTCGTTGATGGAGTTAATCATAAGTTAGACGTGACAACGAATACGTGTACTATAAGAAATTGTAAAAAGCTTGGACCGAGAGAAAATGTTGCAGTAATTCAAGTAGGAGGTTCGAACGTGCTTGATATAACA-
>Po|UK|2010|G5P13|M
AACTACATATTAAAATCAGTGACTAGAACAATGGACTTTATTATTTACAGATTTTTGCTAATTGTAGTTTTACTTGCACCAATAATCAAGGCTCAGAATTATGGAATCAATTTACCGATAACTGGATCAATGGATACGCCATATGCGAATTCCACAACGAGTGAAACGTTTTTAACTTCCACATTATGTTTGTATTATCCGAATGAAGCGGCTACTGAAATTGCGGATAATAAGTGGACAGAAACACTGTCACAATTATTTCTAACCAAAGGATGGCCGACAGGATCAGTTTATTTTAAAGGGTACGCAGACATAGCGTCATTCTCTATAGAACCACAATTATATTGCGATTATAATATTGTGTTGATGAAATATGATGCAAATTTACAATTAGACATGTCTGAATTGGCTGATTTGATACTAAACGAATGGTTATGTAACCCAATGGACATAACACTCTATTATTACCAGCAAACTGATGAAACCAACAAATGGATATCTATGGGTAATTCATGTACAATTAAAGTATGTCCTCTAAATACACAGACTCTTGGAATAGGATGCTCAACTACAGACATTAATTCATTTGAAGTGGTAGCTAATGCAGAGAAATTAGTCATAACTGATGTTGTTGATGGAGTTAATCATAAGTTAGACGTGACAACAAATACGTGTACTATAAGAAATTGTAAAAAGCTTGGACCAAGAGAAAATGTTGCAGTAATTCAAGTAGGAGGTTCGAACGTGCTTGATATAACA-
>Po|UK|2011|G5P6|E
AACTACATATTAAAATCAGTGACTAGAACAATGGACTTTCTTATTTACAGGTTTTTACTAATTGTAGTTTTGCTTGCACCAATAATCAAGGCTCAGAATTATGGAATCAATTTACCGATAACTGGATCAATGGATACGCCATATGCAAATTCCACAACGAGTGAAACGTTTTTAACTTCCACATTATGTTTGTATTATCCGAATGAAGCGGCTACTGAGATTGCGGATAATAAGTGGACAGAAACACTGTCACAATTATTTCTAACCAAAGGATGGCCGACAGGATCAGTTTATTTTAAAGGGTACGCAGACATAGCGTCATTCTCTATAGAACCACAATTATATTGCGATTATAATATTGTGTTGATGAAATATGATGCAAATTTACAATTAGACATGTCTGAATTGGCTGATTTGATACTAAATGAATGGTTATGTAATCCAATGGACATAACACTTTATTATTACCAGCAGACTGATGAAACCAACAAATGGATATCTATGGGTAATTTATGTACAATTAAAGTATGTCCTCTAAATACACAGACTCTTGGAATAGGATGCTCAACTACAGACATTAATTCGTTTGAAGTGGTAGCTGATGCAGAAAAATTAGTCATAACTGATGTTGTTGATGGAGTTAATCATAAGTTAGACGTGACAACGAATACGTGTACTATAAGAAATTGTAAAAAAATTGGACCAAGAGAAAATGTTGCAGTAATTCAAGTGGGAGGTTCGAACGTGCTTGATATAACA-
>Po|UK|2012|G5P7|VLA5
AATTACATATTAAAATCAGTGACTAGAACAATGGACTTTATTATTTATAGATTTTTATTTGTTGTAGTCTTGCTTGCACCAATAATCAAGGCTCAGAATTACGGAATCAATTTACCGATAACTGGATCAATGGACACGCCATATACGAATTCTACAATGAGTGAAACGTTCTTAACTTCCACATTATGTTTATATTATCCGAATGAAGCAGCTACTGAAATTGCGGATACTAAATGGACAGAAACACTATCACAATTGTTTCTAACTAAAGGATGGCCAACAGGATCAGTTTATTTCAAAGGGTATGCAGACATAGCATCATTCTCTGTAGAACCACAATTATATTGTGATTATAATATTGTGTTGATGAAATATGATGCAAGCTTACAATTAGACATGTCTGAACTGGCTGATTTGATACTAAACGAGTGGTTATGTAACCCAATGGATATAACACTTTATTATTATCAGCAAACTGATGAATCAAACAAATGGATATCCATGGGTAATTCATGTACAATTAAAGTATGTCCTCTAAATACACAGACTCTTGGAATAGGGTGCTCAACTACGGATACTAATTCGTTTGAAATGGTAGCTAATGCAGAAAAATTGGTCATAACTGATGTCGTTGATGGAGTTAATCATAAGCTAGATGTAACAACAAATACGTGTACTATAAGAAATTGTAAAAAACTTGGACCAAGAGAAAATGTTGCAGTAGTTCAAGTAGGAGGTTCGAACGTACTCGACATAACA-
>Po|UK|2011|G5P7|Q5
AACTACATATTAAAATCAGTGACTAGAACAATGGACTTTATTATTTATAGATTTTTATTTGTTGTAGTCTTGCTTGCACCAATAATCAAGGCTCAGAATTACGGAATCAATTTACCGATAACTGGATCAATGGACACGCCATATACGAATTCTACAATGAGTGAAACGTTCTTAACTTCCACATTATGTTTATATTATCCGAATGAAGCAGCTACTGAAATTGCGGATACTAAATGGACAGAAACACTATCACAATTGTTTCTAACTAAAGGATGGCCAACAGGATCAGTTTATTTCAAAGGGTATGCAGACATAGCATCATTCTCTGTAGAACCACAATTATATTGTGATTATAATATTGTGTTGATGAAATATGATGCAAGCTTACAATTAGACATGTCTGAACTGGCTGATTTGATACTAAACGAGTGGTTATGTAACCCAATGGATATAACACTTTATTATTATCAGCAAACTGATGAATCAAACAAATGGATATCCATGGGTAATTCATGTACAATTAAAGTATGTCCTCTAAATACACAGACTCTTGGAATAGGGTGCTCAACTACGGATACTAATTCGTTTGAAATGGTAGCTAATGCAGAAAAATTGGTCATAACTGATGTCGTTGATGGAGTTAATCATAAGCTAGATGTAACAACAAATACGTGTACTATAAGAAATTGTAAAAAACTTGGACCAAGAGAAAATGTTGCAGTAGTTCAAGTAGGAGGTTCGAACGTACTCGACATAACA-
>Po|UK|2011|G5|Y1
AATTATATGCTGAAATCAGTTACTAGAATGATGGACTTTATCGTTTATAGATTCCTACTGGTTATAGTTGTACTTGCACCACTTATTAAAGCTCAAAATTATGGAATTAATTTACCAATAACTGGATCTATGGATACACCATATATGAATTCCACTACAAGTGAAACATTTTTAACTTCGACATTATGTTTATATTATCCAAATGAAGCAGCAACCGAAATCGCAGATACGAAATGGACAGAAACATTGTCGCAGTTGTTTCTAACAAAAGGATGGCCAACAGGGTCAGTTTATTTTAAAGGATATGCAGATATTGCGTCGTTTTCTGTAGAACCACAGTTATACTGCGACTATAATATTGTACTAATGAAGTATGATGGAAATTTACAGCTAGATATGTCTGAATTGGCTGATCTAATACTGAACGAATGGTTATGTAATCCAATGGACATAACGTTATATTATTATCAGCAAACAGATGAAGCTAATAAATGGATATCAATGGGCACATCATGTACGATTAAAGTATGTCCTCTAAACGCACAAACTCTCGGAATAGGGTGCTCGACAACAGACATAAACTCATTTGAAACAGTGGCCAATGCAGAAAAGTTAGCTATAACTGATGTTGTTGATGGAGTAAATCATAAACTGGATGTAACGACGAATACGTGTACCATAAGAAATTGTAAAAAACTTGGACCGAGAGAAAATGTTGCTGTGATTCAAGTGGGAGGTCCAAATATACTTGATATAACT-
>Po|UK|2010|G5P32|T3
AACTACATACTAAAATCAGTTACCAGAACAATGGACTTTATAATTTACAGATTCTTGCTGGTCGTAGTTATACTTGCACCAATCATTAAAGCTCAAAATTATGGAATTAATTTACCAATAACTGGATCTATGGACACACCATATGTAAATTCTACAGCAGGTGAAACATTTCTGACTTCAACGTTATGCTTATATTATCCGAATGAAGCAGCTACTGAAATCGCAGATAATAAATGGACAGAAACATTATCGCAGTTGTTTTTAACAAAAGGATGGCCAACGGGGTCAGTTTATTTTAAAGGATACGCTGATATTGCATCGTTTTCTATAGAACCGCAGCTATACTGTGATTATAACATTGTGTTGATGAAATATGATGTAAATTTGCAGTTGGATATGTCTGAACTGGCTGACCTAATACTAAATGAATGGTTATGCAATCCAATGGACATAACATTGTACTATTACCAACAAACAGATGAGGCAAATAAATGGATATCTATGGGCTCTTCATGTACAATTAAAGTATGTCCGCTAAATACACAGACTCTTGGAATAGGATGTTCGACGACAGACACTAACTCATTTGAAATAGTGGCTAGTACAGAGAAATTAGCTATAACTGATGTTGTCGATGGAGTCAATCATAAATTGGACGTAACAACAAACACATGTACTATAAGAAATTGTAAAAAACTTGGACCAAGAGAAAATGTTGCTGTAATTCAGGTGGGAGGTCCAGATGTACTTGACATAACA-
>Po|UK|2010|G11P6|P3
TACTTATTAAAATCAGTTACTAGAACAATGGACTTCATAGTCTACAGATTTTTGTTTATTATAGTTATGCTGGCGCCATTCATTAAAGCACAAAATTATGGAATTAACTTGCCAATAACTGGATCTATGGATACACCTTATACGAACTCGACAATGAGTGAAACATTTTTAACCTCTACTTTATGTTTATATTATCCGAATGAAGCATCAACTCAGATTGCAGATGCTAAATGGAAAGATACTCTTTCGCAATTATTCCTAACTAAAGGATGGCCAACAGGATCAGTTTATTTTAAAGAATACACTGATGTTGCATCATTTTCCGTAGACCCACAATTGTATTGTGATTACAATATTGTAATTATGAAGTATGATGGGAATTCACAATTGGATATGTCTGAGTTAGCTGATCTGATATTAAATGAATGGTTGTGCAATCCAATGGATATATCTCTTTATTATTATCAACAGACTGATGAAGCAAATAAATGGATATCAATGGGGACTTCATGCACTATCAAAGTATGTCCGCTTAATGTACAAACCCTTGGAATAGGTTGTTTAACCACTGATACGAGAACGTTTGAAGAGGTAGCATCTGCAGAAAAATTAGCAATAACAGATGTTGTAGATGGAGTTGAGCATAAACTAGATGTAACAACAGCTACATGTACTATAAGAAACTGTAAGAAACTTGGACCAAGAGAAAATGTTGCAGTAATTCAAGTGGGAGGTTCGAATATACTTGATATAACG----
>Po|UK|2011|G11|W
AATTACTTATTAAAATCAGTTACTAGAACAATGGACTTCATAATCTATAGATTTTTGTTTATTATAGTTATAATAGCGCCATTCATTAAAACGCAAAATTATGGAATTAACTTGCCAATAACTGGATCTATGGATACACCTTATACGAACTCGACGATGAGTGAAACATTTTTAACCTCTACCTTATGTCTATATTATCCAAATGAAGCATCAACTCAAATTGCAGATGACAAGTGGAAAGATACCCTCTCGCAATTATTCCTGGTTAAGGGATGGCCGACAGGATCGGTTTATTTTAAGGAATACACTAATGTTGCGTCATTTTCCGTAGACCCACAATTGTATTGTGATTACAACATTGTAATTATGAAGTATGATGAAAATTCACAGTTGGATATGTCTGAGTTAGCTGACTTAGTATTAAATGAATGGTTGTGTAATCCAGTGGATATATCTCTTTATTATTATCAACAAACTGACGAAGCAAATAAATGGATATCAATGGGAACTTCATGTACTATCAAAGTATGTCCACTTAATGTGCAAACCCTTGGAATAGGTTGTTTAACCACTGATCCGGGAACGTTTGAAGAGGTAGCATCTGCAGAAAAATTGGCAATAACGGATGTTGTAGATGGTGTTGAGCACAAACTAGATGTAACAACAGCTACATGTACTATAAGAAATTGTAAGAAACTTGGACCGAGAGAAAATGTTGCAGTAATTCAAGTAGGAGGTTCGAATATACTTGATATAACG-
>Po|UK|2012|G9P32|VLAF
AACTACATATTAAAATCACTAACTAGCGTAATGGACTTTATAATTTATAGATTTCTTTTACTTATTGTTATTATATCACCATTTGTTAAAACACAGAATTATGGAATTAATTTACCAATTACTGGCTCCATGGACACAGCGTATGCGAATTCGTCACAACAAGAAACATTCTTAACTTCAACGCTATGCTTATATTATCCTACTGAAGCATCAACTCAAATTGGAGATAATGAATGGAAGAATACTCTATCTCAATTATTTTTAACTAAGGGGTGGCCAACTGGATCAGTTTACTTTAAAGAATATGCCAATATAGCTTCATTTTCGATTGACCCACAACTTTATTGTGATTATAATGTTGTGCTAATGAAGTATGATTCTACGTTAGAGCTAGATATGTCTGAATTAGCTGATTTGATTTTAAATGAATGGTTATGTAACCCAATGGATATAAAATTGTATTATTATCAGCAAACAGATGAAGCAAATAAATGGATATCTATGGGACAATCTTGTACCATAAAAGTGTGCCCATTAAATACACAGACTTTAGGAATAGGTTGTACAACTACAAATACAGCGACATTTGAAGAAGTGGCTACGAGTGAGAAATTAGTGATAACTGATGTTGTTGATGGTGTGAACCATAAACTTGATGTAACTACAGATACTTGCATAATTAGAAATTGTAAGAAGTTAGGACCAAGAGAAAATGTAGCAATTGTGCAAGTCGGTGGTTCAGAAGTGTTAGATATTACA-
>Po|UK|2012|G9P32|VLAC
AACTACATATTAAAATCACTAACTAGCGTAATGGACTTTATAATTTATAGATTTCTTTTACTTATTGTTATTATATCACCATTTGTTAAAACACAGAATTATGGAATTAATTTACCAATTACTGGCTCCATGGACACAGCGTATGCGAATTCGTCACAACAAGAAACATTCTTAACTTCAACGCTATGCTTATATTATCCTACTGAAGCATCAACTCAAATTGGAGATAATGAATGGAAGAATACTCTATCTCAATTATTTTTAACTAAGGGGTGGCCAACTGGATCAGTTTACTTTAAAGAATATGCCAATATAGCTTCATTTTCGATTGACCCACAACTTTATTGTGATTATAATGTTGTGCTAATGAAGTATGATTCTACGTTAGAGCTAGATATGTCTGAATTAGCTGATTTGATTTTAAATGAATGGTTATGTAACCCAATGGATATAAAATTGTATTATTATCAGCAAACAGATGAAGCAAATAAATGGATATCTATGGGACAATCTTGTACCATAAAAGTGTGCCCATTAAATACACAGACTTTAGGAATAGGTTGTACAACTACAAATACAGCGACATTTGAAGAAGTGGCTACGAGTGAGAAATTAGTGATAACTGATGTTGTTGATGGTGTGAACCATAAACTTGATGTAACTACAGATACTTGCATAATTAGAAATTGTAAGAAGTTAGGACCAAGAGAAAATGTAGCAATTGTGCAAGTCGGTGGTTCAGAAGTGTTAGATATTACA-
>Po|UK|2012|G9P32|VLA6
AACTACATATTAAAATCACTAACTAGCGTAATGGACTTTATAATTTATAGATTTCTTTTACTTATTGTTATTATATCACCATTTGTTAAAACACAGAATTATGGAATTAATTTACCAATTACTGGCTCCATGGACACAGCGTATGCGAATTCGTCACAACAAGAAACATTCTTAACTTCAACGCTATGCTTATATTATCCTACTGAAGCATCAACTCAAATTGGAGATAATGAATGGAAGAATACTCTATCTCAATTATTTTTAACTAAGGGGTGGCCAACTGGATCAGTTTACTTTAAAGAATATGCCAATATCGCTTCATTTTCGATTGACCCACAACTTTATTGTGATTATAATGTTGTGCTAATGAAGTATGATTCTACGTTAGAGCTAGATATGTCTGAATTAGCTGATTTGATTTTAAATGAATGGTTATGTAACCCAATGGATATAAAATTGTATTATTATCAGCAAACAGATGAAGCAAATAAATGGATATCTATGGGACAATCTTGTACCATAAAAGTGTGCCCATTAAATACACAGACTTTAGGAATAGGTTGTACAACTACAGATACAGCGACATTTGAAGAAGTGGCTACGAGTGAGAAATTAGTGATAACTGATGTTGTTGATGGTGTAAACCATAAACTTAATGTAACTACAGATACTTGCATAATTAGAAATTGTAAAAAGTTAGGACCAAGAGAAAATGTAGCAATTGTGCAAGTCGGTGGTTCAGAAGTGTTAGATATTACA-
>Po|UK|2012|G9P32|VLA1
AACTACATATTAAAATCACTAACTAGCGTAATGGACTTTATAATTTATAGATTTCTTTTACTTATTGTTATTATATCACCATTTGTTAAAACACAGAATTATGGAATTAATTTACCAATTACTGGCTCCATGGACACAGCGTATGCGAATTCGTCACAACAAGAAACATTCTTAACTTCAACGCTATGCTTATATTATCCTACTGAAGCATCAACTCAAATTGGAGATAATGAATGGAAGAATACTCTATCTCAATTATTTTTAACTAAGGGGTGGCCAACTGGATCAGTTTACTTTAAAGAATATGCCAATATCGCTTCATTTTCGATTGACCCACAACTTTATTGTGATTATAATGTTGTGCTAATGAAGTATGATTCTACGTTAGAGCTAGATATGTCTGAATTAGCTGATTTGATTTTAAATGAATGGTTATGTAACCCAATGGATATAAAATTGTATTATTATCAGCAAACAGATGAAGCAAATAAATGGATATCTATGGGACAATCTTGTACCATAAAAGTGTGCCCATTAAATACACAGACTTTAGGAATAGGTTGTACAACTACAGATACAGCGACATTTGAAGAAGTGGCTACGAGTGAGAAATTAGTGATAACTGATGTTGTTGATGGTGTAAACCATAAACTTAATGTAACTACAGATACTTGCATAATTAGAAATTGTAAAAAGTTAGGACCAAGAGAAAATGTAGCAATTGTGCAAGTCGGTGGTTCAGAAGTGTTAGATATTACA-
>Po|UK|2011|G9P6|B2
AACTACATATTAAAATCACTAACTAGCGTAATGGACTTTATAATTTATAGATTTCTTTTACTTATTGTTATTATATCACCATTTGTTAAAACACAGAATTATGGAATTAATTTACCAATTACTGGCTCCATGGACACAGCGTATGCGAATTCGTCACAACAAGAAACATTCTTAACTTCAACGCTATGCTTATATTATCCTACTGAAGCATCAACTCAAATTGGAGATAATGAATGGAAGAATACTCTATCTCAATTATTTTTAACTAAGGGGTGGCCAACTGGATCAGTTTACTTTAAAGAATATGCCAATATCGCTTCATTTTCGATTGACCCACAACTTTATTGTGATTATAATGTTGTGCTAATGAAGTATGATTCTACGTTAGAGCTAGATATGTCTGAATTAGCTGATTTGATTTTAAATGAATGGTTATGTAACCCAATGGATATAAAATTGTATTATTATCAGCAAACAGATGAAGCAAATAAATGGATATCTATGGGACAATCTTGTACCATAAAAGTGTGCCCATTAAATACACAGACTTTAGGAATAGGTTGTACAACTACAGATACAGCGACATTTGAAGAAGTGGCTACGAGTGAGAAATTAGTGATAACTGATGTTGTTGATGGTGTAAACCATAAACTTAATGTAACTACAGATACTTGCATAATTAGAAATTGTAAAAAGTTAGGACCAAGAGAAAATGTAGCAATTGTGCAAGTCGGTGGTTCAGAAGTGTTAGATATTACA-
>Po|UK|2012|G9P32|VLAD
AACTACATATTAAAATCACTAACTAGCGTAATGGACTTTATAATTTATAGATTTCTTTTACTTATTGTTATTATATCACCATTTGTTAAAACACAGAATTATGGAATTAATTTACCAATTACTGGCTCCATGGACACAGCGTATGCGAATTCGTCACAACAAGAAACATTCTTAACTTCAACGCTATGCTTATATTATCCTACTGAAGCATCAACTCAAATTGGAGATAATGAATGGAAGAATACTCTATCTCAATTATTTTTAACTAAGGGGTGGCCAACTGGATCAGTTTACTTTAAAGAATATGCCAATATAGCTTCATTTTCGATTGACCCACAACTTTATTGTGATTATAATGTTGTGCTAATGAAGTATGATTCTACGTTAGAGCTAGATATGTCTGAATTAGCTGATTTGATTTTAAATGAATGGTTATGTAACCCAATGGATATAAAATTGTATTATTATCAGCAAACAGATGAAGCAAATAAATGGATATCTATGGGACAATCTTGTACCATAAAAGTGTGCCCATTAAATACACAGACTTTAGGAATAGGTTGTACAACTACAAATACAGCGACATTTGAAGAAGTGGCTACGAGTGAGAAATTAGTGATAACTGATGTTGTTGATGGTGTGAACCATAAACTTGATGTAACTACAGATACTTGCATAATTAGAAATTGTAAGAAGTTAGGACCAAGAGAAAATGTAGCAATTGTGCAAGTCGGTGGTTCAGAAAGTGTTAGATATTACA
>Po|UK|2011|G9P32|C2
AACTACATATTAAAATCACTAACTAGCGTAATGGACTTTATAATTTATAGATTTCTTTTACTTATTGTTATTATATCACCATTTGTTAAAACACAGAATTATGGAATTAATTTACCAATTACTGGCTCCATGGACACAGCGTATGCGAATTCGTCACAACAAGAAACATTCTTAACTTCAACGCTATGCTTATATTATCCTACTGAAGCATCAACTCAAATTGGAGATAATGAATGGAAGAATACTCTATCTCAATTATTTTTAACTAAGGGGTGGCCAACTGGATCAGTTTACTTTAAAGAATATGCCAATATCGCTTCATTTTCGATTGACCCACAACTTTATTGTGATTATAATGTTGTGCTAATGAAGTATGAGTCTACGTTAGAGCTAGATATGTCTGAATTAGCTGATTTGATTTTAAATGAATGGTTATGTAACCCAATGGATATAAAATTGTATTATTATCAGCAAACAGATGAAGCAAATAAATGGATATCTATGGGACAATCTTGTACCATAAAAGTGTGCCCATTAAATACACAGACTTTAGGAATAGGTTGTACAACTACAGATACAGCGACATTTGAAGAAGTGGCTACGAGTGAGAAATTAGTGATAACTGATGTTGTTGATGGTGTAAACCATAAACTTAATGTAACTACAGATACTTGCATAATTAGAAATTGTAAAAAGTTAGGACCAAGAGAAAATGTAGCAATTGTGCAAGTCGGTGGTTCAGAAGTGTTAGATATTACA-
>Po|UK|2011|G9|C1
AACTACATATTAAAATCACTAACTAGCGTAATGGACTTTATAATTTATAGATTTCTTTTACTTATTGTTATTATATCACCATTTGTTAAAACACAGAATTATGGAATTAATTTACCAATTACTGGCTCCATGGACACAGCGTATGCGAATTCGTCACAACAAGAAACATTCTTAACTTCAACGCTATGCTTATATTATCCTACTGAAGCATCAACTCAAATTGGAGATAATGAATGGAAGAATACTCTATCTCAATTATTTTTAACTAAGGGGTGGCCAACTGGATCAGTTTACTTTAAAGAATATGCCAATATCGCTTCATTTTCGATTGACCCACAACTTTATTGTGATTATAATGTTGTGCTAATGAAGTATGATTCTACGTTAGAGCTAGATATGTCTGAATTAGCTGATTTGATTTTAAATGAATGGTTATGTAACCCAATGGATATAAAATTGTATTATTATCAGCAAACAGATGAAGCAAATAAATGGATATCTATGGGACAATCTTGTACCATAAAAGTGTGCCCATTAAATACACAGACTTTAGGAATAGGTTGTACAACTACAGATACAGCGACATTTGAAGAAGTGGCTACGAGTGAGAAATTAGTGATAACTGATGTTGTTGATGGTGTAAACCATAAACTTAATGTAACTACAGATACTTGCATAATTAGAAATTGTAAAAAGTTAGGACCAAGAGAAAATGTAGCAATTGTGCAAGTCGGTGGTTCAGAAGTGTTAGATATTACA-
>Po|UK|2011|G9|A3
AACTATATACTAAAATCATTAACTAGTGCGATGGACTTTATAATTTATAGATTTCTTTTACTTATTGTTATCGTATCACCGTTTGTCAAAACACAGAATTACGGACTTAACTTACCAATCACTGGTTCAATGGATACAGCATATGCAAATTCATCACAGCAAGAGACATTTTTGACTTCAACGTTATGTTTATATTATCCTACTGAAGCATCAACTCAAATTGGAGATACAGAATGGAAAGATACTTTGTCTCAATTATTCTTGACTAAAGGGTGGCCAACTGGATCAGTTTATTTTAAAGAGTACATTGACATCGCTTCATTTTCGATTGATCCACAACTTTATTGTGACTATAACGTTGTGTTAATGAAATATGATTCAACATTAGAGTTAGATATGTCTGAACTGGCTGATTTGATTTTAAACGAATGGTTATGTAATCCAATGGACATAACATTATATTATTATCAGCAAACAGATGAAGCGAATAAATGGATATCGATGGGACAATCATGTACAATAAAAGTGTGTCCACTAAATACGCAGACTTTAGGAATAGGCTGTAAAACTACAGATAAGACGACATTTGAAGAAGTGGCTACAAATGAAAAACTAGTGATAACTGATGTTGTTGATGGCGTAAATCATAAACTTGATGTGACTACAAATACTTGTACGATTAAAAATTGTAAAAAGTTAGGACCAAGAGAGAATGTGGCAATTATACAAGTTGGCGGTTCAGAAGTGCTAGATATCACA-
>Po|UK|2011|G9P6|A1
AACTATATACTAAAATCATTAACTAGTGCGATGGACTTTATAATTTATAGATTTCTTTTACTTATTGTTATCGTATCACCGTTTGTCAAAACACAGAATTACGGACTTAACTTACCAATCACTGGTTCAATGGATACAGCATATGCAAATTCATCACAGCAAGAGACATTTTTGACTTCAACGTTATGTTTATATTATCCTACTGAAGCATCAACTCAAATTGGAGATACAGAATGGAAAGATACTTTGTCTCAATTATTCTTGACTAAAGGGTGGCCAACTGGATCAGTTTATTTTAAAGAGTACATTGACATCGCTTCATTTTCGATTGATCCACAACTTTATTGTGACTATAACGTTGTGTTAATGAAATATGATTCAACATTAGAGTTAGATATGTCTGAACTGGCTGATTTGATTTTAAACGAATGGTTATGTAATCCAATGGACATAACATTATATTATTATCAGCAAACAGATGAAGCGAATAAATGGATATCGATGGGACAATCATGTACAATAAAAGTGTGTCCACTAAATACGCAGACTTTAGGAATAGGCTGTAAAACTACAGATAAGACGACATTTGAAGAAGTGGCTACAAATGAAAAACTAGTGATAACTGATGTTGTTGATGGCGTAAATCATAAACTTGATGTGACTACAAATACTTGTACGATTAAAAATTGTAAAAAGTTAGGACCAAGAGAGAATGTGGCAATTATACAAGTTGGCGGTTCAGAAGTGCTAGATATCACA-
>Po|UK|2011|G4P6|R-22
AGTTATATTCTGAAAACTATAATAAAAATAATGGACTACCTGATTTACAGAATAACATTCGTAATTGTTGCATTATCAATGTTGTCAAATGCGCAAAATTATGGGATAAATTTGCCAATTACTGGATCTATGGATACAGCTTATGCCAATTCAACGCAAAATGAAAATTTTCTGTCATCAACTCTATGCTTATATTATCCTACTGAAGCTCGAACGCAAATAAACGATAATGAATGGAAAGATACGTTGTCTCAACTATTTCTAACTAAAGGATGGCCAACAGGCTCAGTCTATTTTAATGAATATTCAAATATTCTAGAATTCTCTGTCGATCCAAAGTTATATTGTGATTATAATGTTGTACTAATTAAATTTGCTTCAGGACAGGAGTTAGATATATCTGAATTAGCTGATTTAATATTAAATGAATGGTTATGTAATCCAATGGATATAACATTATATTATTACCAACAAACAGGAGAGGCGAATAAATGGATATCAATGGGATCATCATGTACTGTTAAAGTATGTCCATTAAACACACAAACTCTAGGAGTTGGATGTCAAACCACAAATACGGGTACTTTTGAAACAGTGGCTGAGAGTGAGAAATTGGCAATAATTGACGTTGTTGACAGCGTGAATCATAAATTAGATATTACATCTACAACATGTACAATACGAAACTGCAATAAACTAGGACCAAGAGAAAATGTAGCTATAATACAAGTTGGTGGTTCTAACATACTTGACATAAC--
>Po|UK|2011|G4P6|R08
AGTTATATTCTGAAAACTATAATAAAAATAATGGACTACCTGATTTACAGAATAACATTCGTAATTGTTGCATTATCAATGTTGTCAAATGCGCAAAATTATGGGATAAATTTGCCAATTACTGGATCTATGGATACAGCTTATGCCAATTCAACGCAAAATGAAAATTTTCTGTCATCAACTCTATGCTTATATTATCCTACTGAAGCTCGAACGCAAATAAACGATAATGAATGGAAAGATACGTTGTCTCAACTATTTCTAACTAAAGGATGGCCAACAGGCTCAGTCTATTTTAATGAATATTCAAATATTCTAGAATTCTCTGTCGATCCAAAGTTATATTGTGATTATAATGTTGTACTAATTAAATTTGCTTCAGGACAGGAGTTAGATATATCTGAATTAGCTGATTTAATATTAAATGAATGGTTATGTAATCCAATGGATATAACATTATATTATTACCAACAAACAGGAGAGGCGAATAAATGGATATCAATGGGATCATCATGTACTGTTAAAGTATGTCCATTAAACACACAAACTCTAGGAGTTGGATGTCAAACCACAAATACGGGTACTTTTGAAACAGTGGCTGAGAGTGAGAAATTGGCAATAATTGACGTTGTTGACAGCGTGAATCATAAATTAGATATTACATCTACAACATGTACAATACGAAACTGCAATAAACTAGGACCAAGAGAAAATGTAGCTATAATACAAGTTGGTGGTTCTAACATACTTGACATAAC--
>Po|UK|2011|G4P6|Q04
AGTTATATTCTGAAAACTATAATAAAAATAATGGACTACCTGATTTACAGAATAACATTCGTAATTGTTGCATTATCAATGTTGTCAAATGCGCAAAATTATGGGATAAATTTGCCAATTACTGGATCTATGGATACAGCTTATGCCAATTCAACGCAAAATGAAAATTTTCTGTCATCAACTCTATGCTTATATTATCCTACTGAAGCTCGAACGCAAATAAACGATAATGAATGGAAAGATACGTTGTCTCAACTATTTCTAACTAAAGGATGGCCAACAGGCTCAGTCTATTTTAATGAATATTCAAATATTCTAGAATTCTCTGTCGATCCAAAGTTATATTGTGATTATAATGTTGTACTAATTAAATTTGCTTCAGGACAGGAGTTAGATATATCTGAATTAGCTGATTTAATATTAAATGAATGGTTATGTAATCCAATGGATATAACATTATATTATTACCAACAAACAGGAGAGGCGAATAAATGGATATCAATGGGATCATCATGTACTGTTAAAGTATGTCCATTAAACACACAAACTCTAGGAGTTGGATGTCAAACCACAAATACGGGTACTTTTGAAACAGTGGCTGAGAGTGAGAAATTGGCAATAATTGACGTTGTTGACAGCGTGAATCATAAATTAGATATTACATCTACAACATGTACAATACGAAACTGCAATAAACTAGGACCAAGAGAAAATGTAGCTATAATACAAGTTGGTGGTTCTAACATACTTGACATAAC--
>Po|UK|2011|G4P6|Q8
AGTTATATTCTGAAAACTATAACAAAGACAATGGACTATCTGATTTACAGAATAACATTCGTAATTGTTGTATTATCAGTATTGTCAAATGCGCAAAATTATGGGATAAATTTGCCAATTACCGGATCTATGGACACAGCCTATGCCAATTCAACGCAAAATGAAAATTTTCTGTCATCAACTCTATGCTTATATTATCCTACTGAAGCTCGAACGCAAATAAACGATAATGAATGGAAAGATACGTTGTCTCAGCTATTTCTAACTAAAGGATGGCCAACAGGCTCAGTCTATTTTAACGAATATTCAAATATTCTAGAATTCTCTGTCGATCCAAAGTTATATTGTGACTATAATGTTGTACTAATTAAATTTGCTTCAGGACAGGAGTTAGATATATCTGAATTGGCTGATTTAATATTAAATGAATGGTTATGTAATCCAATGGATATAACATTATATTATTACCAACAAGTAGGAGAGGCAAATAAATGGATATCAATGGGATCATCATGTACTGTTAAAGTGTGTCCATTAAATACGCAAACTCTAGGAGTTGGATGTCAAACCACGAATACGAATACTTTTGAAACAGTGGCTGAGAGTGAGAAATTGGCAATAGTTGACGTTGTTGATGGTGTGAATCATAAATTAGATATTACATCTACAACATGTACAATACGAAACTGTAATAAACTAGGACCAAGAGAAAATGTGGCTATAATACAAGTTGGTGGCTCTAACATACTTGATATAAC--
>Po|UK|2010|G4P6|P4
AGTTATATTCTGAAAACTATAACAAAGACAATGGACTATCTGATTTACAGAATAACATTCGTAATTGTTGTATTATCAGTATTGTCAAATGCGCAAAATTATGGGATAAATTTGCCAATTACCGGATCTATGGACACAGCCTATGCCAATTCAACGCAAAATGAAAATTTTCTGTCATCAACTCTATGCTTATATTATCCTACTGAAGCTCGAACGCAAATAAACGATAATGAATGGAAAGATACGTTGTCTCAGCTATTTCTAACTAAAGGATGGCCAACAGGCTCAGTCTATTTTAACGAATATTCAAATATTCTAGAATTCTCTGTCGATCCAAAGTTATATTGTGACTATAATGTTGTACTAATTAAATTTGCTTCAGGACAGGAGTTAGATATATCTGAATTGGCTGATTTAATATTAAATGAATGGTTATGTAATCCAATGGATATAACATTATATTATTACCAACAAGTAGGAGAGGCAAATAAATGGATATCAATGGGATCATCATGTACTGTTAAAGTGTGTCCATTAAATACGCAAACTCTAGGAGTTGGATGTCAAACCACGAATACGAATACTTTTGAAACAGTGGCTGAGAGTGAGAAATTGGCAATAGTTGACGTTGTTGATGGTGTGAATCATAAATTAGATATTACATCTACAACATGTACAATACGAAACTGTAATAAACTAGGACCAAGAGAAAATGTGGCTATAATACAAGTTGGTGGCTCTAACATACTTGATATAAC--
>Po|UK|2010|G4P7|S
AGTTATATTCTGAAAACTATAACAAAGATAATGGACTATTTGATTTACAGAATAACATTCGTAATTGTTGCACTATCAGTATTGTCAAATGCGCAAAATTATGGGATAAATTTGCCAATTACTGGATCTATGGATACAGCCTATGCCAATTCAACGCAAAATGAAAATTTTCTGTCATCAACTCTATGCTTATATTATCCTACTGAAGCTCGAACGCAAATAAACGATAATGAATGGAAAGATACGTTGTCTCAACTATTTCTAACTAAAGGATGGCCGACAGGCTCAGTCTATTTTAACGAATATTCAAATATTCTAGAATTTTCTGTCGATCCAAAGTTATATTGTGATTATAATGTTGTACTAATTAGATTTGTTTCAGGACAGGAGTTAGATATATCTGAATTAGCTGATTTAATATTAAATGAATGGTTATGTAATCCAATGGATATAACATTATATTATTACCAACAAACAGGAGAAGCAAATAAATGGATATCAATGGGATCGTCATGCACCGTTAAAGTATGTCCATTAAACACGCAAACTCTAGGAGTTGGATGTCAAACCACAAATACGGGTACTTTTGAAACAGTGGCTGAGAGTGAGAAATTGGCAATAGTTGACGTTGTTGATGGTGTGAATCATAAATTAGATATTACATCTACAACATGTACAATACGAAACTGTAATAAACTAGGACCAAGAGAAAACGTAGCTATAATACAAGTTGGTGGCTCTAACATAATTGATATAAC--
>Po|UK|2011|G4P6|Z2
AATCACATTTTAAAAACATTAACAAAAATAATGGACTATCTAATTTACAGAATAACATTTATAATTGTTGTACTATCAGTATTATCTAATGCGCAAAATTATGGAATAAATTTGCCAATTACCGGATCCATGGATACAGCTTATGCTAATTCAACGCAAAATGAAAATTTTCTGTCATCAACTTTATGCTTATATTATCCCACTGAAGCTAGAACGCAAATGAACGATAATGAATGGAAGGATACGTTGTCTCAACTCTTTTTAACTAAAGGATGGCCAACAGGCTCAGTCTATTTTAATGAGTACTCAAATGTTCTAGAATTTTCTGTTGATCCAAAGTTATATTGTGACTATAACGTTGTATTGGTTAGATTTGCTTCAGGACAGGAGTTAGATATATCTGAATTGGCTGATCTAATATTAAATGAATGGTTGTGCAACCCAATGGACATAACATTATATTATTACCAACAAACAGGGGAGGCAAATAAATGGATATCAATGGGATCATCATGTACTGTTAAAGTATGTCCGTTAAATACGCAAACTTTAGGAGTTGGATGTCAAACTACGAATACAAATACTTTTGAAACGGTAGCTGAAGGTGAGAAATTGGCAATAGTTGACGTTGTTGACGGTGTGAACCATAAATTAGATATTACATCAACAACATGTACAATACGAAACTGTAATAAACTAGGACCAAGAGAAAACGTAGCTATAATACAAGTTGGTGGTTCTAACATACTCGACATAAC--
>Po|UK|2012|G4P6|VLAB
AATCACATTTTAAAAACATTAACAAAAATAATGGACTATCTAATTTACAGAATAACATTTATAATTGTTGTACTATCAGTATTATCTAATGCGCAAAATTATGGAATAAATTTGCCAATTACCGGATCCATGGATACAGCCTATGCTAATTCAACGCAAAATGAAAATTTTCTGTCATCAACTTTATGCTTATATTATCCCACTGAAGCTAGTGCGCAAATAAGCGATAATGAATGGAAGGATACGTTGTCTCAACTCTTTTTAACTAAAGGATGGCCAACAGGCTCAGTCTATTTTAATGAGTACTCAAATGTTTTAGAATTTTCTGTTGATCCAAAGTTATATTGTGACTATAACGTTGTATTAGTTAGATTTACTTCAGGACAGGAGTTAGATATATCTGAATTGGCTGATCTAATATTAAATGAATGGTTGTGTAATCCAATGGACATAACATTATATTATTACCAACAAACAGGGGAGGCAAATAAATGGATATCGATGGGATCGTCATGTACTGTTAAAGTATGTCCGTTAAATACGCAAACTTTAGGAGTTGGATGTCAAACTACGAATACAAATACTTTTGAAACGGTAGCTGAAGGTGAGAAATTGGCAATAGTTGACGTTGTTGACGGTGTGAACCATAAATTAGATATTACATCGACAACATGTACAATACGAAACTGTAATAAACTAGGACCAAGAGAAAACGTAGCTATAATACAAGTTGGTGGTTCTAACATACTTGACATAAC--
>Po|UK|2011|G4P6|Z1
AGTTATATTCTGAAAACTATAACAAAGATAATGGACTATTTGATTTACAGAATAACATTCGTAATTGTTGCACTATCAGTATTATCTAATGCGCAAAATTATGGAATAAATTTGCCAATTACCGGATCCATGGATACAGCTTATGCTAATTCAACGCAAAATGAAAATTTTCTGTCATCAACTTTATGCTTATATTATCCCACTGAAGCTAGAACGCAAATGAACGATGATGAATGGAAGGATACGTTGTCTCAACTCTTTTTAACTAAAGGATGGCCAACAGGCTCAGTCTATTTTAATGAGTACTCAAATGTTCTAGAATTTTCTGTTGATCCAAAGTTATATTGTGACTATAACGTTGTATTGGTTAGCTTTGCTTCAGGACAGGAGTTAGATATATCTGAATTGGCTGATCTAATATTAAATGAATGGTTGTGCAACCCAATGGACATAACATTATATTATTACCAACAAACAGGGGAGGCAAATAAATGGATATCAATGGGATCATCATGTACTGTTAAAGTATGTCCGTTAAATACGCAAACTTTAGGAGTTGGATGTCAAACTACGAATACAAATACTTTTGAAACGGTAGCTGAAGGTGAGAAATTGGCAATAGTTGACGTTGTTGACGGTGTGAACCATAAATTAGATATTACATCAACAACATGTACAATACGAAACTGTAATAAACTAGGACCAAGAGAAAACGTAGCTATAATACAAGTTGGTGGTTCTAACATACTCGACATAAC--
>Po|UK|2011|G4|W
AGTTATATTCTAAAAACTATAACAAAAATAATGGACTATATCATTTATAGAATAACATTTATAATTGTTGCGTTATCAGTATTATCCAATGCCCAGAATTATGGAATAAATTTACCAATTACTGGATCCATGGATACTGCATACACTAACTCAACGCAAAATGGTAATTTCTTGTCTTCAACTTTATGTTTGTATTATCCAACTGAGGCTCGAACTCAAATCAGTGATAGTGAATGGAAAAATACATTATCTCAGTTGTTTTTAACTAAAGGATGGCCCACAGGTTCAGTTTATTTTAACGAATATTCAAACATTTTAGAATTTTCGATTGATCCAAAGTTGTATTGCGATTATAATGTTGTGTTGATTAGATTCGTTTCTGGAGAAGAACTGGATGTATCTGAATTAGCTGATTTGATATTGAATGAATGGCTATGTAATCCGATGGATATAACATTATACTATTATCAGCAAACTGGGGAGGCAAATAAATGGATATCAATGGGATCATCATGTACCGTTAAAGTGTGTCCATTAAATACACAGACATTAGGAATTGGATGTCAAACAACGAATGTGGCTACTTTTGAAACAGTAGCTGATAATGAAAAACTAGCTATAGTTGATGTCGTTGATAGCGTGGATCATAAATTAGATGTCACATCTACAACATGTACGATACGGAATTGTAAAAAATTAGGACCAAGAGAAAATGTAGCTATAATACAAGTTGGTGGTTCTAATATATTAGATATAAC--
>Po|UK|2011|G4P6|F
AGTTATATTTTAAAAACTATAACAAAAATAATGGACTATATCATTTACAGAATAACATTTATAATTGTTGCATTATCAATGTTGTCTAATGCCCAAAATTATGGAATAAATTTGCCAATTACTGGATCTATGGATACAACATATGCTAACTCGACACAGAGTGATAATTTCTTGTCTTCAACTTTATGTTTGTACTATCCAACTGAAGCTTCAACTCAAATTAGTGATAGTGAGTGGAAAGATACATTATCCCAATTATTCCTAACTAAAGGATGGCCAACAGGCTCAGTTTATTTTAATGAGTATCCAAACGTTCTAGAATTTTCAATTGACCCGAAGTTGTATTGTGATTATAATGTCGTGTTGGTTAGGTTTGCTTCTGGAGAGGAGTTGGATATATCTGAACTGGCAGATTTGATATTAAACGAATGGTTATGTAATCCGATGGATATAACATTGTATTATTATCAGCAGACTGGAGAGGCAAATAAATGGATATCAATGGGGTCATCATGTACCGTGAAAGTGTGTCCGTTAAATACACAGACATTAGGAATTGGATGTCAAACAACGAATGTAGCTACCTTCGAAACAGTAGCTGACAGTGAAAAACTGGCAATAGTTGATGTCGTTGATAGTGTGAATCATAAATTAGATGTTACATCCCAGACATGTACAATACGAAATTGTAATAAATTAGGACCAAGAGAAAATGTAGCTATAATACAAGTTGGCGGTTCTAACATATTGGATATTAC--
>Po|UK|2011|G4P6|X2
AGTTACATTTTGAAAACTATAACAAAAATAATGGACTATATCATTTACAAAGTAGCATTTATAGTCGTGACACTATCAATTTTATCTAATGCACAGAATTATGGAATAAATCTGCCAATCACTGGGTCTATGGATGTAGCATATGCAAATTCAACACAAAGTAGTAATTTCTTATCATCAACATTGTGTTTGTACTATCCAGCCGAGGCTTCAACGCAAATTAGTGATAATGAATGGAAGGATACTTTATCTCAACTATTTCTAACTAAAGGATGGCCTACAGGTTCAGTTTATTTTAATGAGTATTCAAATGTTTTAGAATTTTCAATCGATCCAAAGTTATATTGTGATTATAATATCGTTTTAGTTAGATTTATTGCTGGAGAAGAATTAGATATATCTGAATTAGCTGATTTAATATTAAATGAATGGTTATGCAATCCAATGGATATAACTTTGTATTATTATCAACAGACTGGAGAATCGAATAAGTGGATATCAATGGGATCGTCGTGTACTATAAAGGTATGTCCATTGAACACTCAGACCTTGGGAATTGGATGCCAAACAACAAACACAGGCACTTTTGAGATGGTAGCTGAGAACGAGAAATTAGTAATAGTTGATGTTGTTGATAGTGTAAATCACAAAATAGATGTCACCTCTACAACATGTACAATACGAAATTGTAATAAATTAGGACCAAGAGAAAATGTAGCTATAATACAAGTTGGTGGCTCTGACGTATTAGATATAAC--
>Po|UK|2011|G4P6|B1
AGTTACATTTTGAAAACTATAACAAAAATGGTGGACTATATTATTTACAGATTGGCGTTTATGGTTGTGGCGCTATCAATTCTATCTAACGCACAGAATTATGGAATAAATCTACCAATTACTGGATCTATGGATACAGCATATGCAAATTCGACACAAAATGATAATTTCTTATCTTCAACTCTGTGCTTATACTATCCAACTGAAGCTTCAACACAAATTGGTGATACTGAATGGAAAGATACTTTGTCTCAATTATTCCTAACTAAAGGATGGCCTACAGGTTCGGTTTATTTTAATGAATATCCAAATGTTTTAGAATTTTCAATCAATCCAAAATTATATTGTGATTACAATGTTGTTTTAGTTAGATTTATCGCTGGAGAAGAATTGGATATATCCGAATTGGCTGACTTGATATTGAATGAATGGTTATGTAATCCAATGGATATAACTTTGTATTATTATCAGCAGACTGGAGAAGCGAACAAGTGGATATCAATGGGATCGTCGTGCACTATAAAAGTATGTCCATTGAACACTCAAACCTTGGGAATTGGATGCCAAACAACAAATACGGGCACTTTCGAGCTGATAGCCGAAAATGAAAAATTAGCAATAGTTGACGTTGTCGATGGTGTAAATCATAAATTAGATATAACTTCTACAACGTGTACAATACGAAACTGTAATAAATTAGGACCAAGGGAAAATGTAGCAATAATACAAGTTGGTGGTTCCGACGTGTTAGATATAAC--
>Po|UK|2010|G4P6|T2
AATCACATTTTAAAAACAGTAATAAAAGTAATGGACTATATTATATATAGAGTAGCTTTTAATAGTGTAATTTCAACCGTGTTGTCTAATGCTCAAAATTACGGAATAAATTTACCAATCACTGGATCTATGGATATAGCATACGCCAATTCAACGCAAAATAATAATTTTCTATCATCAACGCTATGTCTTTATTACCCAGCTGAAGCTAGAACACAGATTAATGATAATGAATGGAAAGATACACTGTCTCAATTATTTTTAACTAAGGGATGGCCGACTGGTTCAGTTTACTTTAATGAATACTCAAATGTTCTAGAATTTTCTGTTGACCCAAAGTTATATTGCGATTATAATATTGTCTTGATTAGATTCATTACTGGGGAAGAATTAGATATATCTGAATTAGCTGATTTAATCCTAAATGAATGGTTGTGTAACCCAATGGATATAACTCTATATTATTACCAACAAACTGGAGAAGCGAACAAGTGGATATCAATGGGTTCATCGTGTACTATTAAAGTATGTCCATTGAATACACAGACTTTAGGCGTTGGGTGTCAAACGACAAATGCAAGCACTTTTGAGATGGTAGCTGAAAATGAAAAATTGGCGATAGTTGATGTTGTTGATGGTGTAAATCATAAATTAGATATCACATCTACAACATGCACGATACGGAATTGTAATAAGTTAGGACCAAGAGAAAATGTGGCAATAATACAGGTAGGTGGTTCTGATGTGTTGGATATAAC--
>Po|UK|2010|G4P7|T1
AATCACATTTTAAAAACAGTAATAAAAGTAATGGACTATATTATATATAGAGTAGCTTTTTATAGTGTGATTTCAACTGTGTTATCTAACGCTCAAAATTATGGAATAAATTTACCAATCACTGGATCTATGGATGCAGCATATGTAAATTCAACGCAAAATAATAACTTTTTATCGTCGACGTTGTGTCTTTATTATCCAGCTGAAGCTAGAATACAAATTAGTGACAATGAATGGAAAGATACACTATCTCAACTATTTCTAACTAAAGGATGGCCTACTGGTTCGGTTTACTTTAATGAGTACTCAAACGTTTTAGAATTTTCTGTTGACCCAAAATTGTATTGCGATTATAATATTGTTTTAATAAGATTTATTGCTGGGGAAGAGTTAGACATATCTGAATTAGCTGATTTAATACTAAATGAGTGGTTATGCAACCCAATGGACATAACTCTATATTATTACCAACAAACTGGAGAAGCGAATAAGTGGATATCAATGGGATCATCATGTACTGTTAAAGTATGTCCATTGAATACACAAACTTTAGGTGTCGGATGTCAAACGACGAATACAGATACTTTCGAGATGGTGGCTGAAAACGAGAAACTAGCGATAGTTGACGTTGTTGATGGTGTAAATCATAAACTAGATGTCACATCTACAACATGCACAATACGGAATTGTAAAAAACTTGGACCGAGAGAAAATGTGGCAATAATACAGGTAGGTGGTTCTGATGTGTTGGATATAAC--
>Po|UK|2011|G3P32|Q6
AATTACGTACTTAAATCATTAACTAGAATAATGGACTTCATCATTTACAGATTTCTTTTCATTATAGTGATATTGTCACCATTTCTTAATGCACAAAATTATGGAATAAATCTTCCAATTACTGGATCAATGGATACTCCATACGCAAACTCGACGCGAGAAGAAACGTTCCTAACATCAACTTTATGCTTATATTATCCAACTGAAGCAGCGACACAAATAAATGATAATTCATGGAAAGATACACTTTCTCAGCTATTTTTAACTAAAGGGTGGCCAACAGGATCTGTCTATTTCAAAGATTATGCAGACATCGCCTCATTTTCAGTTGATCCACAATTATACTGTGATTATAATTTAGTATTAATGAAATACAACGCTACATTACAGTTAGACATGTCAGAATTAGCAGATTTAATACTTAATGAATGGTTATGTAATCCTATGGATATTACTTTGTATTATTATCAACAAACCGACGAGGCGAACAAGTGGATTTCAATGGGATCATCTTGCACTATAAAAGTATGTCCATTAAATACACAAACATTAGGAATTGGGTGTTTGACTACTGACACAAACACGTTTGAAGAAGTGGCAACAGCTGAAAAGTTAGTAATCACTGATGTTGTAGATGGAGTCAATCATAAACTGAATGTAACAACGAATACTTGTACAATTAGGAACTGTAAAAAATTAGGACCAAGAGAAAATGTAGCAGTTATACAAGTAGGTGGTTCAGATATACTCGATATAACA-
>Po|UK|2012|G3P32|VLAE
AATCATATTTTTAAATCATTAACCAGAATAATGGACTTCATCATTTATAGATTTCTTCTCATTATAGTTGTATTGTCACCATTTCTTAATGCACAAAATTATGGAATAAATCTTCCAATTACTGGATCAATGGATACTCCATACGCGAATTCGACACAAGAAGAGGTGTTTCTAACGTCAACTTTATGCTTATATTATCCAACTGAAGCTGCGACACAAATAAATGATAATTCATGGAAAGATACACTTTCTCAGCTATTTCTAACTAAAGGATGGCCAACAGGATCTGTTTATTTTAAAGATTACACAGATATTGCCTCATTCTCAATTGATCCACAATTATACTGTGATTATAACCTAGTATTGATGAAATATAACGCTACATTGCAGTTGGACATGTCAGAATTAGCAGATTTAATACTTAATGAGTGGTTATGTAATCCTATGGATATTACTTTGTATTATTATCAACAAACGGACGAGGCGAACAAGTGGATTTCAATGGGGTCATCTTGCACTATAAAAGTATGCCCATTAAATACACAAACATTAGGGATTGGATGTTTGACTACTGACACGAATACGTTTGAAGAAGTTGCAACAGCTGAAAAGTTAGCGATCACTGACGTCGTAGATGGAGTCAATCATAAACTGAACGTAACGACAAATACTTGTACAATTAGAAACTGTAAAAAATTAGGACCAAGAGAAAACGTAGCAGTTATACAGGTTGGTGGTTCAGATATAATCGACATAA---
>Po|UK|2012|G3P32|VLA4
AATTATATACTAAAATCATTAACTAGAATAATGGACTTCATCATTTACAGATTTCTTCTTATTATAGTTATATTATCACCATTTCTGAATGCGCAAAACTATGGAATAAATCTTCCGATTACTGGATCAATGGATACTCCATATTTAAACTCGACACAAGAAGAGACATTCCTAACATCAACTTTATGCTTGTATTATCCAACTGAAGCTGCGACACAAATAAATGACAATTCATGGAAGGAAACACTTTCTCAGCTGTTCTTAACTAAAGGGTGGCCAACAGGATCCGTCTATTTTAAAGATTATACAGATATTGCCTCGTTTTCAGTTGATCCACAATTATACTGTGATTATAACTTAGTATTAATGAAATACGACGCTACATTACAGTTAGATATGTCAGAATTAGCAGATTTAATACTTAATGAGTGGTTATGTAATCCCATGGATATTACTTTGTATTATTATCAACAAACAGACGAGGCGAACAAGTGGATTTCGATGGGATCATCTTGCACTATAAAAGTATGCCCATTAAATACGCAAACATTAGGAATTGGATGTTTGACTACTGACACGAATACGTTTGAAGAAGTGGCAACAGCTGAAAAGTTAGCAATCACTGACGTTGTAGATGGAGTCAATCATAAATTAAGCGTAACAACAAATACTTGTACAATTAGAAACTGCAAAAAATTAGGACCAAGAGAAAACGTAGCAGTCATACAAGTTGGTGGTTCAGATGTACTCGACATAAC--
>Po|UK|2011|G3|RO8
AATTATACACTTAAATCATTAACTAGAATAATGGACTTTATTATCTACAGATTTCTTTTCATTATAGTAGTACTGTCACCATTTTTAAATGCACAAAATTATGGCATAAATCTTCCAATTACTGGGTCAATGGATGCTCCATACGCAAACTCGACACAGGAAGAGTTATTTTTAACATCAACTTTATGTCTGTATTATCCAACTGAAGCTGCAAGAGAAATAAATGACAATTCATGGAAGGATACTCTATCTCAGCTATTCTTAACTAAGGGATGGCCAACAGGATCTGTTTATTTCAAAGATTACGCAGATATTGCTTCATTTTCAATTGATCCACAATTATACTGTGATTATAATGTAGTATTGATGAAATATGATGCCACGTTGCAGTTGGATATGTCAGAATTGGCTGATTTGATACTTAATGAATGGCTGTGTAATCCTATGGATATCACCTTGTATTATTATCAGCAAACTGATGAAGCGAATAAATGGATTTCAATGGGGTCATCCTGTACCATAAAAGTGTGTCCATTAAACACTCAAACGTTAGGAATTGGATGTTTAACCACTGACACGAATACGTTTGAGGAAGTTGCAACAAATGAGAAATTAGCAATTACTGACGTCGTAGATGGGGTCAATCATAAACTAAGTGTAACGACAAATACTTGTACAATCAGAAATTGCAAGAAATTAGGACCAAGAGAGAACGTAGCAGTTATACAAGTCGGTGGTTCAGATATACTCGACATAACG-
>Po|UK|2011|G3P13|RO10
AATTATACACTTAAATCATTAACTAGAATAATGGACTTTATTATCTACAGATTTCTTTTCATTATAGTAGTACTGTCACCATTTTTAAATGCACAAAATTATGGCATAAATCTTCCAATTACTGGGTCAATGGATGCTCCATACGCAAACTCGACACAGGAAGAGTTATTTTTAACATCAACTTTATGTCTGTATTATCCAACTGAAGCTGCAAGAGAAATAAATGACAATTCATGGAAGGATACTCTATCTCAGCTATTCTTAACTAAGGGATGGCCAACAGGATCTGTTTATTTCAAAGATTACGCAGATATTGCTTCATTTTCAATTGATCCACAATTATACTGTGATTATAATGTAGTATTGATGAAATATGATGCCACGTTGCAGTTGGATATGTCAGAATTGGCTGATTTGATACTTAATGAATGGCTGTGTAATCCTATGGATATCACCTTGTATTATTATCAGCAAACTGATGAAGCGAATAAATGGATTTCAATGGGGTCATCCTGTACCATAAAAGTGTGTCCATTAAACACTCAAACGTTAGGAATTGGATGTTTAACCACTGACACGAATACGTTTGAGGAAGTTGCAACAAATGAGAAATTAGCAATTACTGACGTCGTAGATGGGGTCAATCATAAACTAAGTGTAACGACAAATACTTGTACAATYAGAAATTGCAAGAAATTAGGACCAAGAGAGAACGTAGCAGTTATACAAGTCGGTGGTTCAGATATACTCGACATAACG-
>Po|UK|2012|G3|SCO3
AACTATATTTTTAAATCAATAATTAGAATAATGGACTTCATTATTTACAGACTTCTTTTAATTGTATTCGTTCTATCACCATTTACTAATGCACAAAATTATGGAATCAATCTTCCCATTACTGGATCAATGGATACTCCATATGCAAATTCGACACAAGAGGAAGTTTTCTTGACATCTACATTATGTTTATATTATCCAACTGAAGCAGCAAAAGAAATAAATGATAATTCATGGAAAGATACACTTTCTCAGCTATTTCTAACCAAAGGATGGCCAACTGGATCTGTGTATTTCAAAGAGTATGCAGATATTGCCTCATTTTCAATCGATCCACAATTGTACTGCGATTATAATATAGTATTAATGAAATATGATGCTACGTTACAATTAGATATGTCAGAATTAGCAGATTTAATATTAAATGAATGGTTGTGTAATCCTATGGATATCACCTTATACTATTATCAACAAACAGATGAGGCAAATAAGTGGATTTCAATGGGATCATCCTGTACTATAAAAGTATGTCCATTAAATACACAAACATTGGGAATCGGATGTTTGACTACTGATACAGGGACTTTTGAGGAAATTGCAACAGCTGAGAAGTTAGCAATTACTGACGTCGTTGATGGAGTCAATCATAAATTAAATGTAACAACAGACACCTGTACAATCAGAAACTGTAAAAAACTTGGACCGAGAGAAAACGTTGCAGTTATCCAAGTTGGTGGTTCTAACATACTTGATATAACA-
>Po|UK|2012|G3P32|SCO4
AACTATATTTTTAAATCAATAATTAGAATAATGGACTTCATTATTTACAGACTTCTTTTAATTGTATTCGTTCTATCACCATTTACTAATGCACAAAATTATGGAATCAATCTTCCCATTACTGGATCAATGGATACTCCATATGCAAATTCGACACAAGAGGAAGTTTTCTTGACATCTACATTATGTTTATATTATCCAACTGAAGCAGCAAAAGAAATAAATGATAATTCATGGAAAGATACACTTTCTCAGCTATTTCTAACCAAAGGATGGCCAACTGGATCTGTGTATTTCAAAGAGTATGCAGATATTGCCTCATTTTCAATCGATCCACAATTGTACTGCGATTATAATATAGTATTAATGAAATATGATGCTACGTTACAATTAGATATGTCAGAATTAGCAGATTTAATATTAAATGAATGGTTGTGTAATCCTATGGATATCACCTTATACTATTATCAACAAACAGATGAGGCAAATAAGTGGATTTCAATGGGATCATCCTGTACTATAAAAGTATGTCCATTAAATACACAAACATTGGGAATCGGATGTTTGACTACTGATACAGGGACTTTTGAGGAAATTGCAACAGCTGAGAAGTTAGCAATTACTGACGTCGTTGATGGAGTCAATCATAAATTAAATGTAACAACAGACACCTGTACAATCAGAAACTGTAAAAAACTTGGACCGAGAGAAAACGTTGCAGTTATCCAAGTTGGTGGTTCTAACATACTTGATATAACA-
>Po|UK|2012|G3P32|SCO1
AACTATATTTTTAAATCAATAATTAGAATAATGGACTTCATTATTTACAGACTTCTTTTAATTGTATTCGTTCTATCACCATTTACTAATGCACAAAATTATGGAATCAATCTTCCCATTACTGGATCAATGGATACTCCATATGCAAATTCGACACAAGAGGAAGTTTTCTTGACATCTACATTATGTTTATATTATCCAACTGAAGCAGCAAAAGAAATAAATGATAATTCATGGAAAGATACACTTTCTCAGCTATTTCTAACCAAAGGATGGCCAACTGGATCTGTGTATTTCAAAGAGTATGCAGATATTGCCTCATTTTCAATCGATCCACAATTGTACTGCGATTATAATATAGTATTAATGAAATATGATGCTACGTTACAATTAGATATGTCAGAATTAGCAGATTTAATATTAAATGAATGGTTGTGTAATCCTATGGATATCACCTTATACTATTATCAACAAACAGATGAGGCAAATAAGTGGATTTCAATGGGATCATCCTGTACTATAAAAGTATGTCCATTAAATACACAAACATTGGGAATCGGATGTTTGACTACTGATACAGGGACTTTTGAGGAAATTGCAACAGCTGAGAAGTTAGCAATTACTGACGTCGTTGATGGAGTCAATCATAAATTAAATGTAACAACAGACACCTGTACAATCAGAAACTGTAAAAAACTTGGACCGAGAGAAAACGTTGCAGTTATCCAAGTTGGTGGTTCTAACATACTTGATATAACA-
>Po|UK|2012|G3P32|SCO2
ACTAGTATTTTTAAATCAATAATTAGAATAATGGACTTCATTATTTACAGACTTCTTTTAATTGTATTCGTTCTATCACCATTTACTAATGCACAAAATTATGGAATCAATCTTCCCATTACTGGATCAATGGATACTCCATATGCAAATTCGACACAAGAGGAAGTTTTCTTGACATCTACATTATGTTTATATTATCCAACTGAAGCAGCAAAAGAAATAAATGATAATTCATGGAAAGATACACTTTCTCAGCTATTTCTAACCAAAGGATGGCCAACTGGATCTGTGTATTTCAAAGAGTATGCAGATATTGCCTCATTTTCAATCGATCCACAATTGTACTGCGATTATAATATAGTATTAATGAAATATGATGCTACGTTACAATTAGATATGTCAGAATTAGCAGATTTAATATTAAATGAATGGTTGTGTAATCCTATGGATATCACCTTATACTATTATCAACAAACAGATGAGGCAAATAAGTGGATTTCAATGGGATCATCCTGTACTATAAAAGTATGTCCATTAAATACACAAACATTGGGAATCGGATGTTTGACTACTGATACAGGGACTTTTGAGGAAATTGCAACAGCTGAGAAGTTAGCAATTACTGACGTCGTTGATGGAGTCAATCATAAATTAAATGTAACAACAGACACCTGTACAATCAGAAACTGTAAAAAACTTGGACCGAGAGAAAACGTTGCAGTTATCCAAGTTGGTGGTTCTAACATACTTGATATAACA-
>Po|UK|2010|G2|E+49
AACTATATATTGAAAACTGTAACTAGTACAATGGACTATATAATTTATAGATTTTTATTGCTTATCGCCTTAGTATCACCACTTGTTAAAGCACAAAACTACGGTATATATTTACCGATCACGGGATCAATGGATGCCACATATGTCAATTCAACTAGTGAGGAACCATTTTTAACATCAACACTGTGTATATACTATCCAACACAAGCTAAGACTGAAATTTCAGATACTGAATGGGAAAATACCCTATCACAGTTATTACTGACTAAAGGTTGGCCTACTGGATCAGTTTATTTTAAGGACTATGCTAATATTGCTGCATTCTCAATTGATCCGCAACTATATTGCGACTATAACATAGTGTTGATGAGATATGATGCTACATCTGAATTAGATGCATCTGAACTTGCGGATTTAATCCTGAATGAATGGCTATGTAACCCCATGGACGTATCATTGTATTATTACCAGCAAAGTAGTGAATCAAATAAATGGATATCAATGGGAAATGATTGCACCGTAAAAGTATGTCCACTTAATGCGCAGACGTTGGGAATAGGATGCAAAACTACAGAAGTGAATACATTTGAAACGGTTGCACAATCCGAAAAACTAGCAATAACAGATGTTGTTAACGGTGTCAATCACAAAATTAGCATTTCGACGAATACATGTACAATACGCAACTGCAATAAGTTAGGACCACGAGAAAATGTTGCTATCATTCAAGTTGGTGGACCAAATACATTAGATATTAC--
